# Supplementary material for: Solar overall water-splitting by a spin-hybrid all-organic semiconductor
Source: Nat Commun. 2024 Jun 13;15:5047. doi: 10.1038/s41467-024-49511-7 (PMC11176302; doi:10.1038/s41467-024-49511-7)
Supplement: Supplementary file 3 — Source Data [file 41467_2024_49511_MOESM3_ESM.xlsx]

## Sheet: Fig 1a
400	0.45142	400	0.28633
401	0.45984	401	0.28574
402	0.46862	402	0.28739
403	0.47968	403	0.29003
404	0.49005	404	0.29111
405	0.50068	405	0.29414
406	0.50712	406	0.29557
407	0.51929	407	0.29781
408	0.52798	408	0.29776
409	0.53582	409	0.29761
410	0.55142	410	0.3008
411	0.56322	411	0.29988
412	0.57756	412	0.2986
413	0.59325	413	0.29636
414	0.60351	414	0.29606
415	0.61772	415	0.29434
416	0.63315	416	0.29434
417	0.65023	417	0.29387
418	0.66543	418	0.29173
419	0.68161	419	0.2872
420	0.70094	420	0.28594
421	0.71895	421	0.28607
422	0.7332	422	0.28474
423	0.74943	423	0.2847
424	0.76673	424	0.28309
425	0.78236	425	0.28186
426	0.80132	426	0.28175
427	0.82254	427	0.28083
428	0.83628	428	0.27991
429	0.85697	429	0.27908
430	0.86939	430	0.27813
431	0.88097	431	0.27708
432	0.89211	432	0.27571
433	0.91058	433	0.27527
434	0.91251	434	0.27515
435	0.91907	435	0.27371
436	0.93195	436	0.27347
437	0.94107	437	0.27021
438	0.94813	438	0.26908
439	0.95404	439	0.27259
440	0.96581	440	0.27282
441	0.97301	441	0.27253
442	0.97484	442	0.27218
443	0.98357	443	0.27298
444	0.9899	444	0.27448
445	1.0067	445	0.27488
446	1.0132	446	0.27667
447	1.02019	447	0.27893
448	1.02356	448	0.27997
449	1.03607	449	0.28044
450	1.04417	450	0.28351
451	1.05474	451	0.28672
452	1.06604	452	0.29007
453	1.08316	453	0.29345
454	1.09007	454	0.29678
455	1.10073	455	0.3014
456	1.11121	456	0.30359
457	1.12292	457	0.3097
458	1.13373	458	0.31796
459	1.14223	459	0.32431
460	1.14894	460	0.33111
461	1.14297	461	0.33843
462	1.13823	462	0.34539
463	1.13809	463	0.356
464	1.14477	464	0.36399
465	1.14234	465	0.37291
466	1.14493	466	0.38486
467	1.13674	467	0.39647
468	1.14118	468	0.40847
469	1.1284	469	0.42028
470	1.12437	470	0.43356
471	1.11794	471	0.44726
472	1.11106	472	0.45925
473	1.10877	473	0.47313
474	1.09854	474	0.48838
475	1.08779	475	0.50344
476	1.07658	476	0.5184
477	1.06612	477	0.53352
478	1.06369	478	0.54991
479	1.05301	479	0.56712
480	1.04879	480	0.58332
481	1.03844	481	0.60286
482	1.04052	482	0.61924
483	1.02741	483	0.63765
484	1.0261	484	0.65775
485	1.02398	485	0.67587
486	1.00392	486	0.69713
487	0.98914	487	0.71306
488	0.98679	488	0.73356
489	0.98294	489	0.75706
490	0.98017	490	0.78144
491	0.97054	491	0.80239
492	0.96468	492	0.82751
493	0.96037	493	0.85622
494	0.95884	494	0.88152
495	0.95093	495	0.90611
496	0.95181	496	0.9285
497	0.94131	497	0.95804
498	0.94189	498	0.97995
499	0.93582	499	1.00349
500	0.93348	500	1.02977
501	0.9287	501	1.05309
502	0.92524	502	1.06928
503	0.92292	503	1.09078
504	0.92406	504	1.11079
505	0.91897	505	1.12514
506	0.91908	506	1.136
507	0.91692	507	1.15081
508	0.91781	508	1.16358
509	0.91769	509	1.17077
510	0.92037	510	1.18158
511	0.92271	511	1.1867
512	0.92226	512	1.20073
513	0.92257	513	1.19941
514	0.92289	514	1.20702
515	0.92279	515	1.21633
516	0.92274	516	1.21944
517	0.92715	517	1.21783
518	0.92901	518	1.22274
519	0.93324	519	1.22832
520	0.93184	520	1.23526
521	0.93738	521	1.23691
522	0.94216	522	1.23876
523	0.93929	523	1.24782
524	0.94451	524	1.2435
525	0.94821	525	1.24681
526	0.95727	526	1.2552
527	0.94736	527	1.253
528	0.94898	528	1.25187
529	0.94606	529	1.24691
530	0.9463	530	1.2484
531	0.94702	531	1.23542
532	0.9493	532	1.2267
533	0.94814	533	1.21477
534	0.94848	534	1.2023
535	0.94565	535	1.18359
536	0.94797	536	1.16147
537	0.95044	537	1.14331
538	0.951	538	1.11309
539	0.95058	539	1.08889
540	0.9539	540	1.06832
541	0.95373	541	1.04363
542	0.95671	542	1.01964
543	0.96186	543	0.99341
544	0.96356	544	0.96988
545	0.96799	545	0.94341
546	0.97659	546	0.92104
547	0.98494	547	0.89916
548	0.99058	548	0.87754
549	0.99802	549	0.85558
550	1.00741	550	0.83756
551	1.02019	551	0.81759
552	1.03197	552	0.80111
553	1.04035	553	0.78407
554	1.05193	554	0.76961
555	1.06633	555	0.75675
556	1.0755	556	0.74407
557	1.08666	557	0.73035
558	1.09778	558	0.71915
559	1.11318	559	0.7085
560	1.12531	560	0.69991
561	1.13584	561	0.69007
562	1.149	562	0.68355
563	1.15546	563	0.67725
564	1.165	564	0.67154
565	1.17447	565	0.66706
566	1.17939	566	0.66278
567	1.19002	567	0.65919
568	1.19704	568	0.65664
569	1.20586	569	0.65565
570	1.20966	570	0.65477
571	1.21829	571	0.6538
572	1.21984	572	0.65342
573	1.22957	573	0.64774
574	1.23735	574	0.65168
575	1.24228	575	0.6516
576	1.24669	576	0.65011
577	1.25565	577	0.64913
578	1.25757	578	0.64645
579	1.26165	579	0.64319
580	1.27056	580	0.64099
581	1.28636	581	0.63704
582	1.28045	582	0.63078
583	1.2815	583	0.62421
584	1.29433	584	0.61771
585	1.30329	585	0.61053
586	1.30439	586	0.60196
587	1.31157	587	0.59347
588	1.31282	588	0.58298
589	1.31598	589	0.57344
590	1.3178	590	0.56256
591	1.32072	591	0.55138
592	1.32766	592	0.53999
593	1.32786	593	0.5299
594	1.32729	594	0.51802
595	1.32526	595	0.50712
596	1.31879	596	0.49598
597	1.31567	597	0.48533
598	1.31766	598	0.47358
599	1.31177	599	0.46205
600	1.30393	600	0.45228
601	1.29297	601	0.44148
602	1.27983	602	0.43274
603	1.27131	603	0.42186
604	1.26075	604	0.41239
605	1.24512	605	0.4041
606	1.22988	606	0.39518
607	1.21028	607	0.38538
608	1.19043	608	0.37787
609	1.17151	609	0.36984
610	1.14987	610	0.36122
611	1.12753	611	0.35252
612	1.10442	612	0.34658
613	1.07947	613	0.34056
614	1.05731	614	0.33279
615	1.0302	615	0.32584
616	1.00357	616	0.31965
617	0.97456	617	0.31323
618	0.94928	618	0.30745
619	0.91924	619	0.30204
620	0.89199	620	0.29628
621	0.86364	621	0.29123
622	0.83717	622	0.28487
623	0.80809	623	0.28009
624	0.77952	624	0.27565
625	0.75219	625	0.27076
626	0.72594	626	0.26651
627	0.70152	627	0.26236
628	0.67579	628	0.25817
629	0.65162	629	0.25372
630	0.62818	630	0.24953
631	0.60514	631	0.24597
632	0.58231	632	0.24287
633	0.56033	633	0.23891
634	0.53902	634	0.23638
635	0.5197	635	0.23283
636	0.50063	636	0.22945
637	0.48106	637	0.22744
638	0.46386	638	0.22451
639	0.44671	639	0.22163
640	0.43077	640	0.21927
641	0.41596	641	0.21684
642	0.40248	642	0.21441
643	0.38891	643	0.21244
644	0.37686	644	0.21005
645	0.36599	645	0.20794
646	0.3557	646	0.20605
647	0.34482	647	0.20412
648	0.33466	648	0.20236
649	0.32546	649	0.20065
650	0.31706	650	0.19877
651	0.30912	651	0.19716
652	0.30156	652	0.19511
653	0.29429	653	0.19379
654	0.28669	654	0.19247
655	0.28776	655	0.19116
656	0.27113	656	0.18937
657	0.26239	657	0.18812
658	0.25251	658	0.18705
659	0.25818	659	0.18567
660	0.25329	660	0.18428
661	0.24908	661	0.18278
662	0.24477	662	0.1811
663	0.24072	663	0.18073
664	0.2372	664	0.17934
665	0.23376	665	0.17896
666	0.22924	666	0.17783
667	0.22608	667	0.17676
668	0.22297	668	0.17583
669	0.21982	669	0.1749
670	0.21692	670	0.17355
671	0.21428	671	0.17235
672	0.21159	672	0.17161
673	0.20813	673	0.17113
674	0.20625	674	0.17033
675	0.20414	675	0.16931
676	0.20177	676	0.16896
677	0.19927	677	0.16844
678	0.19715	678	0.16755
679	0.1953	679	0.16698
680	0.19357	680	0.16682
681	0.19155	681	0.16589
682	0.18963	682	0.16536
683	0.18759	683	0.16502
684	0.18646	684	0.16327
685	0.18525	685	0.16672
686	0.18317	686	0.16123
687	0.1813	687	0.16317
688	0.17996	688	0.16306
689	0.17882	689	0.16227
690	0.1774	690	0.16286
691	0.17594	691	0.16222
692	0.17496	692	0.16212
693	0.17377	693	0.16157
694	0.17211	694	0.16114
695	0.17119	695	0.16114
696	0.1699	696	0.16098
697	0.1694	697	0.16067
698	0.16748	698	0.16037
699	0.16637	699	0.16024
700	0.16514	700	0.1603
701	0.16389	701	0.15972
702	0.16315	702	0.15946
703	0.1622	703	0.15951
704	0.16116	704	0.1593
705	0.16034	705	0.15939
706	0.15933	706	0.15865
707	0.15916	707	0.15853
708	0.15762	708	0.15885
709	0.1567	709	0.15877
710	0.15609	710	0.15877
711	0.15511	711	0.15857
712	0.15428	712	0.1583
713	0.15373	713	0.15813
714	0.15227	714	0.15808
715	0.1515	715	0.15803
716	0.15081	716	0.15783
717	0.15022	717	0.15817
718	0.14933	718	0.15785
719	0.14835	719	0.15807
720	0.14748	720	0.15807
721	0.14687	721	0.15776
722	0.14603	722	0.15752
723	0.14536	723	0.158
724	0.14491	724	0.15783
725	0.14413	725	0.15786
726	0.14315	726	0.15788
727	0.14252	727	0.15774
728	0.14171	728	0.15752
729	0.14115	729	0.15744
730	0.14065	730	0.15768
731	0.14019	731	0.15776
732	0.13914	732	0.15759
733	0.13802	733	0.15762
734	0.13707	734	0.15778
735	0.13661	735	0.15742
736	0.13682	736	0.15768
737	0.13585	737	0.1577
738	0.13539	738	0.15757
739	0.13508	739	0.15781
740	0.13433	740	0.15775
741	0.13393	741	0.15818
742	0.13371	742	0.15774
743	0.13322	743	0.15787
744	0.13276	744	0.15757
745	0.13155	745	0.15792
746	0.13146	746	0.15805
747	0.13096	747	0.15815
748	0.13047	748	0.15838
749	0.13002	749	0.15836
750	0.12918	750	0.15828
751	0.12838	751	0.15823
752	0.12786	752	0.15843
753	0.12803	753	0.15852
754	0.1278	754	0.1585
755	0.12676	755	0.15822
756	0.12671	756	0.15849
757	0.12681	757	0.15864
758	0.12663	758	0.15865
759	0.12538	759	0.1588
760	0.12477	760	0.1586
761	0.12517	761	0.15881
762	0.12469	762	0.15871
763	0.12429	763	0.15867
764	0.12386	764	0.15872
765	0.12359	765	0.15871
766	0.12297	766	0.15906
767	0.12306	767	0.15894
768	0.12285	768	0.15881
769	0.12226	769	0.15877
770	0.12106	770	0.15869
771	0.12042	771	0.15857
772	0.12044	772	0.15871
773	0.12006	773	0.15848
774	0.12034	774	0.15853
775	0.12031	775	0.15798
776	0.11989	776	0.1581
777	0.1192	777	0.15776
778	0.1186	778	0.1575
779	0.11813	779	0.15731
780	0.11821	780	0.15691
781	0.11782	781	0.15664
782	0.11756	782	0.15652
783	0.11722	783	0.1561
784	0.11656	784	0.15579
785	0.11648	785	0.15562
786	0.11643	786	0.15546
787	0.11582	787	0.15508
788	0.11537	788	0.15496
789	0.11568	789	0.15447
790	0.11533	790	0.15433
791	0.11458	791	0.15452
792	0.1146	792	0.1541
793	0.11405	793	0.15388
794	0.11388	794	0.15357
795	0.11416	795	0.15328
796	0.11374	796	0.15336
797	0.1128	797	0.15347
798	0.11293	798	0.15266
799	0.11278	799	0.15236
800	0.11193	800	0.15231
801	0.11139	801	0.15193
802	0.11127	802	0.15204
803	0.1107	803	0.15167
804	0.1107	804	0.15182
805	0.11031	805	0.15161
806	0.10976	806	0.15128
807	0.11056	807	0.151
808	0.10984	808	0.15091
809	0.10904	809	0.15036
810	0.10895	810	0.1504
811	0.10891	811	0.14996
812	0.10885	812	0.1495
813	0.10742	813	0.14943
814	0.1074	814	0.14945
815	0.1079	815	0.14939
816	0.10809	816	0.14895
817	0.10765	817	0.14956
818	0.1076	818	0.14869
819	0.10706	819	0.14847
820	0.10674	820	0.14879
821	0.10715	821	0.14827
822	0.10658	822	0.14825
823	0.10578	823	0.14781
824	0.10584	824	0.14696
825	0.10562	825	0.14705
826	0.10559	826	0.1477
827	0.10642	827	0.14697
828	0.10593	828	0.14688
829	0.10447	829	0.14654
830	0.10471	830	0.14646
831	0.1045	831	0.14607
832	0.1044	832	0.14621
833	0.10467	833	0.14555
834	0.10432	834	0.14565
835	0.10367	835	0.14533
836	0.10403	836	0.14513
837	0.10375	837	0.14475
838	0.10333	838	0.14493
839	0.10304	839	0.14472
840	0.10354	840	0.14424
841	0.10238	841	0.14416
842	0.10213	842	0.14415
843	0.10238	843	0.14388
844	0.10272	844	0.14354
845	0.10244	845	0.14425
846	0.1021	846	0.14319
847	0.10183	847	0.14352
848	0.10126	848	0.14338
849	0.10163	849	0.14363
850	0.10189	850	0.14314
851	0.10133	851	0.14474
852	0.10046	852	0.14365
853	0.0991	853	0.14359
854	0.10087	854	0.14328
855	0.10041	855	0.14298
856	0.1007	856	0.14301
857	0.09959	857	0.14299
858	0.09931	858	0.14283
859	0.10004	859	0.14211
860	0.09984	860	0.14231
861	0.09941	861	0.1423
862	0.10006	862	0.14169
863	0.09927	863	0.14145
864	0.09965	864	0.14121
865	0.09945	865	0.14078
866	0.09863	866	0.14038
867	0.09838	867	0.14052
868	0.09874	868	0.1402
869	0.09877	869	0.14012
870	0.09739	870	0.13974
871	0.09792	871	0.13901
872	0.09843	872	0.13868
873	0.0977	873	0.13833
874	0.09666	874	0.13789
875	0.09709	875	0.13815
876	0.09807	876	0.13755
877	0.09755	877	0.13692
878	0.09585	878	0.13691
879	0.09575	879	0.13704
880	0.09628	880	0.13652
881	0.09584	881	0.13643
882	0.09629	882	0.13596
883	0.09633	883	0.13585
884	0.096	884	0.13523
885	0.09572	885	0.13536
886	0.09569	886	0.13534
887	0.09644	887	0.13451
888	0.09543	888	0.13405
889	0.09532	889	0.13402
890	0.09625	890	0.13364
891	0.09504	891	0.13343
892	0.09447	892	0.13338
893	0.09505	893	0.13315
894	0.09536	894	0.13361
895	0.09413	895	0.1332
896	0.09456	896	0.13295
897	0.09445	897	0.13235
898	0.09422	898	0.13236
899	0.09483	899	0.13164
900	0.09454	900	0.13159
901	0.09444	901	0.13105
902	0.09415	902	0.13124
903	0.09427	903	0.13071
904	0.09333	904	0.13033
905	0.09321	905	0.1309
906	0.09365	906	0.13008
907	0.0931	907	0.13001
908	0.09361	908	0.12917
909	0.09295	909	0.12906
910	0.09353	910	0.12903
911	0.0932	911	0.12908
912	0.09169	912	0.12873
913	0.0929	913	0.12929
914	0.09285	914	0.12777
915	0.09227	915	0.12817
916	0.09218	916	0.12775
917	0.09208	917	0.12765
918	0.09194	918	0.12725
919	0.09205	919	0.12713
920	0.09201	920	0.12655
921	0.09135	921	0.12631
922	0.0915	922	0.12673
923	0.09173	923	0.1264
924	0.09123	924	0.12599
925	0.09092	925	0.1256
926	0.09059	926	0.12587
927	0.0911	927	0.12543
928	0.09256	928	0.12546
929	0.09023	929	0.12492
930	0.09097	930	0.12479
931	0.09067	931	0.12468
932	0.09007	932	0.12504
933	0.09026	933	0.12409
934	0.09088	934	0.12455
935	0.09042	935	0.12445
936	0.09065	936	0.12369
937	0.09024	937	0.12415
938	0.08969	938	0.12434
939	0.08954	939	0.12353
940	0.08987	940	0.12347
941	0.08982	941	0.12335
942	0.08893	942	0.12177
943	0.08909	943	0.12222
944	0.08835	944	0.1227
945	0.09001	945	0.12281
946	0.08896	946	0.12232
947	0.08973	947	0.12167
948	0.08862	948	0.122
949	0.08802	949	0.12279
950	0.08912	950	0.12166
951	0.08788	951	0.12065
952	0.08767	952	0.12192
953	0.08754	953	0.12137
954	0.08777	954	0.12046
955	0.08567	955	0.12132
956	0.08525	956	0.12071
957	0.0857	957	0.12117
958	0.08585	958	0.11991
959	0.08554	959	0.12024
960	0.08569	960	0.12033
961	0.08571	961	0.12006
962	0.08468	962	0.12024
963	0.08296	963	0.12044
964	0.08336	964	0.11978
965	0.08282	965	0.11962
966	0.08298	966	0.1204
967	0.08274	967	0.11988
968	0.08166	968	0.12071
969	0.0812	969	0.11999
970	0.08066	970	0.11956
971	0.07938	971	0.11983
972	0.07988	972	0.11942
973	0.07964	973	0.12006
974	0.07902	974	0.11765
975	0.07964	975	0.12362
976	0.07942	976	0.11845
977	0.07989	977	0.11914
978	0.08009	978	0.11776
979	0.07945	979	0.11861
980	0.07821	980	0.11834
981	0.07955	981	0.11818
982	0.07975	982	0.11735
983	0.07911	983	0.11832
984	0.07755	984	0.1195
985	0.07761	985	0.11771
986	0.07975	986	0.1171
987	0.07723	987	0.11875
988	0.07659	988	0.1178
989	0.07824	989	0.11713
990	0.07627	990	0.11815
991	0.079	991	0.11658
992	0.07728	992	0.11699
993	0.07537	993	0.11682
994	0.07744	994	0.11828
995	0.07762	995	0.11708
996	0.07599	996	0.11709
997	0.07462	997	0.11574
998	0.07818	998	0.11576
999	0.07821	999	0.11308
1000	0.07518	1000	0.1149
1001	0.0726	1001	0.11643
1002	0.07569	1002	0.11422
1003	0.07748	1003	0.11287
1004	0.07475	1004	0.1141
1005	0.07637	1005	0.11293
1006	0.07419	1006	0.11293
1007	0.07502	1007	0.11235
1008	0.07399	1008	0.11409
1009	0.0743	1009	0.115
1010	0.07606	1010	0.11374
1011	0.0746	1011	0.11337
1012	0.07289	1012	0.11456
1013	0.07207	1013	0.11326
1014	0.07256	1014	0.1135
1015	0.07328	1015	0.11422
1016	0.07206	1016	0.11261
1017	0.07077	1017	0.11108
1018	0.07379	1018	0.11002
1019	0.07332	1019	0.11099
1020	0.06912	1020	0.10941
1021	0.07154	1021	0.11659
1022	0.0735	1022	0.11019
1023	0.07271	1023	0.11045
1024	0.07209	1024	0.11135
1025	0.07128	1025	0.11324
1026	0.07514	1026	0.10812
1027	0.07006	1027	0.11179
1028	0.07075	1028	0.11163
1029	0.0706	1029	0.10998
1030	0.06779	1030	0.11125
1031	0.06826	1031	0.10701
1032	0.06877	1032	0.10855
1033	0.07882	1033	0.10906
1034	0.0675	1034	0.10493
1035	0.07298	1035	0.1051
1036	0.06565	1036	0.10443
1037	0.06812	1037	0.10857
1038	0.06657	1038	0.10727
1039	0.06743	1039	0.10604
1040	0.0649	1040	0.10358
1041	0.06717	1041	0.11056
1042	0.0655	1042	0.10775
1043	0.0665	1043	0.10869
1044	0.06277	1044	0.0997
1045	0.0675	1045	0.10801
1046	0.06468	1046	0.10329
1047	0.06665	1047	0.1066
1048	0.069	1048	0.10668
1049	0.05928	1049	0.10401
1050	0.06295	1050	0.10759
1051	0.06428	1051	0.10355
1052	0.06305	1052	0.10694
1053	0.06356	1053	0.10663
1054	0.06444	1054	0.1055
1055	0.05997	1055	0.10701
1056	0.06531	1056	0.10397
1057	0.0618	1057	0.10634
1058	0.06877	1058	0.09892
1059	0.06151	1059	0.10306
1060	0.0608	1060	0.10098
1061	0.06138	1061	0.09706
1062	0.05855	1062	0.1045
1063	0.06277	1063	0.10844
1064	0.05799	1064	0.09842
1065	0.05898	1065	0.107
1066	0.05498	1066	0.10298
1067	0.05804	1067	0.10527
1068	0.05715	1068	0.10216
1069	0.05816	1069	0.10472
1070	0.05949	1070	0.099
1071	0.06229	1071	0.09969
1072	0.05393	1072	0.09898
1073	0.05232	1073	0.09828
1074	0.06011	1074	0.09675
1075	0.05372	1075	0.0971
1076	0.05196	1076	0.09726
1077	0.05467	1077	0.09858
1078	0.05269	1078	0.10006
1079	0.05239	1079	0.10198
1080	0.04658	1080	0.10065
1081	0.05296	1081	0.09794
1082	0.0529	1082	0.09601
1083	0.05257	1083	0.09597
1084	0.04798	1084	0.0991
1085	0.05156	1085	0.10154
1086	0.04849	1086	0.09407
1087	0.04754	1087	0.08965
1088	0.04612	1088	0.09464
1089	0.05298	1089	0.09761
1090	0.06073	1090	0.0912
1091	0.03947	1091	0.09906
1092	0.04259	1092	0.09545
1093	0.04694	1093	0.09913
1094	0.03988	1094	0.11819
1095	0.04009	1095	0.1111
1096	0.04237	1096	0.08529
1097	0.04407	1097	0.09376
1098	0.03537	1098	0.09367
1099	0.04783	1099	0.08694
1100	0.04406	1100	0.08977

## Sheet: Fig 1b
3335	0.11767	3335	0.17896
3335.1	0.1472	3335.1	0.15085
3335.2	0.22289	3335.2	0.15032
3335.29	0.14208	3335.29	0.147
3335.39	0.15457	3335.39	0.18773
3335.49	0.16913	3335.49	0.14045
3335.59	0.16697	3335.59	0.18658
3335.68	0.17856	3335.68	0.13929
3335.78	0.14433	3335.78	0.15682
3335.88	0.12804	3335.88	0.14071
3335.98	0.1501	3335.98	0.126
3336.08	0.16545	3336.08	0.16539
3336.17	0.17351	3336.17	0.20299
3336.27	0.14938	3336.27	0.19442
3336.37	0.19558	3336.37	0.12176
3336.47	0.17263	3336.47	0.16173
3336.56	0.16664	3336.56	0.1396
3336.66	0.15564	3336.66	0.1438
3336.76	0.1328	3336.76	0.1473
3336.86	0.1466	3336.86	0.17572
3336.96	0.16171	3336.96	0.13913
3337.05	0.18983	3337.05	0.12611
3337.15	0.18303	3337.15	0.15738
3337.25	0.19198	3337.25	0.13592
3337.35	0.17237	3337.35	0.17172
3337.44	0.13032	3337.44	0.1691
3337.54	0.17814	3337.54	0.12071
3337.64	0.19332	3337.64	0.16194
3337.74	0.13159	3337.74	0.14598
3337.83	0.21164	3337.83	0.18155
3337.93	0.13876	3337.93	0.16543
3338.03	0.17068	3338.03	0.16987
3338.13	0.13728	3338.13	0.17987
3338.23	0.13031	3338.23	0.1456
3338.32	0.15202	3338.32	0.17502
3338.42	0.13143	3338.42	0.15627
3338.52	0.15823	3338.52	0.14511
3338.62	0.17564	3338.62	0.17142
3338.71	0.16795	3338.71	0.14701
3338.81	0.15509	3338.81	0.16169
3338.91	0.14758	3338.91	0.16373
3339.01	0.10709	3339.01	0.1457
3339.11	0.12453	3339.11	0.1647
3339.2	0.16914	3339.2	0.17582
3339.3	0.14522	3339.3	0.14425
3339.4	0.17021	3339.4	0.1659
3339.5	0.1871	3339.5	0.18211
3339.59	0.14208	3339.59	0.14968
3339.69	0.16762	3339.69	0.2117
3339.79	0.12248	3339.79	0.18065
3339.89	0.1878	3339.89	0.17543
3339.99	0.18542	3339.99	0.12877
3340.08	0.11228	3340.08	0.15915
3340.18	0.14845	3340.18	0.17598
3340.28	0.16862	3340.28	0.16534
3340.38	0.17907	3340.38	0.15838
3340.47	0.20054	3340.47	0.17545
3340.57	0.1091	3340.57	0.14005
3340.67	0.14432	3340.67	0.15876
3340.77	0.17704	3340.77	0.17005
3340.87	0.15762	3340.87	0.11268
3340.96	0.18008	3340.96	0.14607
3341.06	0.15937	3341.06	0.18017
3341.16	0.13789	3341.16	0.15623
3341.26	0.13797	3341.26	0.21625
3341.35	0.16084	3341.35	0.15596
3341.45	0.16581	3341.45	0.15852
3341.55	0.15426	3341.55	0.17533
3341.65	0.18743	3341.65	0.19449
3341.74	0.14429	3341.74	0.18286
3341.84	0.12231	3341.84	0.16558
3341.94	0.13578	3341.94	0.15247
3342.04	0.19181	3342.04	0.16627
3342.14	0.11118	3342.14	0.1839
3342.23	0.14905	3342.23	0.13763
3342.33	0.14443	3342.33	0.13775
3342.43	0.18181	3342.43	0.21716
3342.53	0.16962	3342.53	0.16992
3342.62	0.18176	3342.62	0.16744
3342.72	0.15448	3342.72	0.18374
3342.82	0.17732	3342.82	0.18365
3342.92	0.13911	3342.92	0.1491
3343.02	0.15315	3343.02	0.15852
3343.11	0.15018	3343.11	0.17823
3343.21	0.18149	3343.21	0.13996
3343.31	0.17144	3343.31	0.20005
3343.41	0.15636	3343.41	0.15705
3343.5	0.12531	3343.5	0.15182
3343.6	0.10916	3343.6	0.18002
3343.7	0.16194	3343.7	0.1541
3343.8	0.18566	3343.8	0.16796
3343.9	0.15566	3343.9	0.16547
3343.99	0.17197	3343.99	0.12291
3344.09	0.13594	3344.09	0.1665
3344.19	0.18469	3344.19	0.16445
3344.29	0.16015	3344.29	0.17222
3344.38	0.18689	3344.38	0.12641
3344.48	0.14546	3344.48	0.14713
3344.58	0.13925	3344.58	0.17003
3344.68	0.17111	3344.68	0.13907
3344.78	0.09301	3344.78	0.15774
3344.87	0.17866	3344.87	0.17288
3344.97	0.17558	3344.97	0.18817
3345.07	0.14574	3345.07	0.13204
3345.17	0.1664	3345.17	0.1434
3345.26	0.1817	3345.26	0.15609
3345.36	0.19458	3345.36	0.16201
3345.46	0.12948	3345.46	0.1464
3345.56	0.16797	3345.56	0.17442
3345.65	0.14368	3345.65	0.08618
3345.75	0.13274	3345.75	0.18158
3345.85	0.16642	3345.85	0.1285
3345.95	0.18584	3345.95	0.15155
3346.05	0.14931	3346.05	0.17947
3346.14	0.16358	3346.14	0.16702
3346.24	0.19023	3346.24	0.15598
3346.34	0.20597	3346.34	0.12321
3346.44	0.12665	3346.44	0.14131
3346.53	0.13993	3346.53	0.1714
3346.63	0.16045	3346.63	0.18702
3346.73	0.1365	3346.73	0.14153
3346.83	0.18211	3346.83	0.18201
3346.93	0.14989	3346.93	0.12337
3347.02	0.13542	3347.02	0.13724
3347.12	0.13414	3347.12	0.14418
3347.22	0.15283	3347.22	0.16404
3347.32	0.14621	3347.32	0.18087
3347.41	0.14561	3347.41	0.18608
3347.51	0.1112	3347.51	0.17668
3347.61	0.15301	3347.61	0.11312
3347.71	0.18833	3347.71	0.16306
3347.81	0.13889	3347.81	0.18799
3347.9	0.14799	3347.9	0.17769
3348	0.22604	3348	0.19884
3348.1	0.14562	3348.1	0.16117
3348.2	0.14691	3348.2	0.16306
3348.29	0.14175	3348.29	0.1563
3348.39	0.19305	3348.39	0.15971
3348.49	0.16726	3348.49	0.2055
3348.59	0.14597	3348.59	0.16937
3348.69	0.14643	3348.69	0.14781
3348.78	0.15597	3348.78	0.15735
3348.88	0.18016	3348.88	0.15039
3348.98	0.17274	3348.98	0.16176
3349.08	0.13406	3349.08	0.16516
3349.17	0.16166	3349.17	0.12478
3349.27	0.16842	3349.27	0.15189
3349.37	0.12228	3349.37	0.1755
3349.47	0.1526	3349.47	0.15007
3349.57	0.15891	3349.57	0.14741
3349.66	0.1598	3349.66	0.1156
3349.76	0.15942	3349.76	0.10911
3349.86	0.1472	3349.86	0.17378
3349.96	0.18137	3349.96	0.17279
3350.05	0.20651	3350.05	0.16848
3350.15	0.18157	3350.15	0.15474
3350.25	0.16665	3350.25	0.17916
3350.35	0.14214	3350.35	0.14366
3350.44	0.12309	3350.44	0.16967
3350.54	0.20913	3350.54	0.17443
3350.64	0.16696	3350.64	0.16527
3350.74	0.13805	3350.74	0.12445
3350.84	0.15748	3350.84	0.15348
3350.93	0.14472	3350.93	0.16033
3351.03	0.14887	3351.03	0.16714
3351.13	0.14598	3351.13	0.139
3351.23	0.10529	3351.23	0.14986
3351.32	0.1688	3351.32	0.13715
3351.42	0.11447	3351.42	0.16039
3351.52	0.19239	3351.52	0.14948
3351.62	0.15398	3351.62	0.15607
3351.72	0.1724	3351.72	0.11975
3351.81	0.1618	3351.81	0.1398
3351.91	0.14659	3351.91	0.18099
3352.01	0.1728	3352.01	0.18304
3352.11	0.16453	3352.11	0.15256
3352.2	0.16695	3352.2	0.15714
3352.3	0.15436	3352.3	0.14674
3352.4	0.14741	3352.4	0.13878
3352.5	0.18303	3352.5	0.2164
3352.6	0.13155	3352.6	0.17543
3352.69	0.166	3352.69	0.15494
3352.79	0.1854	3352.79	0.14017
3352.89	0.18295	3352.89	0.19285
3352.99	0.14646	3352.99	0.16922
3353.08	0.17581	3353.08	0.17567
3353.18	0.12146	3353.18	0.15583
3353.28	0.16427	3353.28	0.13704
3353.38	0.21997	3353.38	0.18845
3353.48	0.10787	3353.48	0.19814
3353.57	0.19565	3353.57	0.14806
3353.67	0.15012	3353.67	0.19273
3353.77	0.13819	3353.77	0.15166
3353.87	0.12734	3353.87	0.12698
3353.96	0.13369	3353.96	0.19845
3354.06	0.19245	3354.06	0.15759
3354.16	0.16708	3354.16	0.13848
3354.26	0.17513	3354.26	0.15462
3354.35	0.16156	3354.35	0.16884
3354.45	0.17125	3354.45	0.16333
3354.55	0.1426	3354.55	0.16643
3354.65	0.19531	3354.65	0.14975
3354.75	0.19208	3354.75	0.20124
3354.84	0.13722	3354.84	0.1602
3354.94	0.14023	3354.94	0.17599
3355.04	0.15961	3355.04	0.16448
3355.14	0.16827	3355.14	0.15618
3355.23	0.13692	3355.23	0.18418
3355.33	0.19275	3355.33	0.16996
3355.43	0.18508	3355.43	0.16001
3355.53	0.17471	3355.53	0.19988
3355.63	0.14496	3355.63	0.15497
3355.72	0.1301	3355.72	0.1653
3355.82	0.15695	3355.82	0.18906
3355.92	0.13696	3355.92	0.14562
3356.02	0.15636	3356.02	0.16934
3356.11	0.19846	3356.11	0.16593
3356.21	0.16061	3356.21	0.15745
3356.31	0.17452	3356.31	0.17609
3356.41	0.18215	3356.41	0.14243
3356.51	0.20294	3356.51	0.18193
3356.6	0.17247	3356.6	0.14281
3356.7	0.15056	3356.7	0.16294
3356.8	0.17959	3356.8	0.1393
3356.9	0.12397	3356.9	0.16425
3356.99	0.13467	3356.99	0.17371
3357.09	0.16239	3357.09	0.12989
3357.19	0.13444	3357.19	0.14688
3357.29	0.1616	3357.29	0.17886
3357.39	0.18077	3357.39	0.14647
3357.48	0.16028	3357.48	0.17867
3357.58	0.17401	3357.58	0.16829
3357.68	0.14536	3357.68	0.15585
3357.78	0.18716	3357.78	0.15945
3357.87	0.16329	3357.87	0.17962
3357.97	0.15827	3357.97	0.17004
3358.07	0.16882	3358.07	0.17379
3358.17	0.17476	3358.17	0.15224
3358.26	0.13228	3358.26	0.14922
3358.36	0.17176	3358.36	0.17993
3358.46	0.1397	3358.46	0.16574
3358.56	0.15056	3358.56	0.14486
3358.66	0.19737	3358.66	0.1714
3358.75	0.19662	3358.75	0.16864
3358.85	0.24962	3358.85	0.13008
3358.95	0.09068	3358.95	0.13908
3359.05	0.18887	3359.05	0.14776
3359.14	0.14894	3359.14	0.13082
3359.24	0.18129	3359.24	0.17075
3359.34	0.12908	3359.34	0.16313
3359.44	0.15712	3359.44	0.14063
3359.54	0.17724	3359.54	0.12311
3359.63	0.17946	3359.63	0.16344
3359.73	0.16765	3359.73	0.13811
3359.83	0.1572	3359.83	0.16874
3359.93	0.15989	3359.93	0.13888
3360.02	0.14174	3360.02	0.14962
3360.12	0.16542	3360.12	0.09695
3360.22	0.108	3360.22	0.18178
3360.32	0.1535	3360.32	0.15133
3360.42	0.15169	3360.42	0.18394
3360.51	0.16639	3360.51	0.16479
3360.61	0.1674	3360.61	0.11194
3360.71	0.15906	3360.71	0.18661
3360.81	0.17749	3360.81	0.1876
3360.9	0.20219	3360.9	0.16676
3361	0.16289	3361	0.18483
3361.1	0.14756	3361.1	0.14875
3361.2	0.18453	3361.2	0.16671
3361.3	0.15047	3361.3	0.1513
3361.39	0.1629	3361.39	0.18589
3361.49	0.17188	3361.49	0.14819
3361.59	0.16029	3361.59	0.12343
3361.69	0.15572	3361.69	0.14321
3361.78	0.14812	3361.78	0.15815
3361.88	0.18243	3361.88	0.20058
3361.98	0.16343	3361.98	0.12114
3362.08	0.1227	3362.08	0.21115
3362.17	0.15544	3362.17	0.16733
3362.27	0.14089	3362.27	0.16055
3362.37	0.20764	3362.37	0.16877
3362.47	0.14482	3362.47	0.14466
3362.57	0.13877	3362.57	0.14185
3362.66	0.15827	3362.66	0.15533
3362.76	0.18494	3362.76	0.16736
3362.86	0.1826	3362.86	0.20072
3362.96	0.14248	3362.96	0.1837
3363.05	0.14661	3363.05	0.19057
3363.15	0.15198	3363.15	0.17974
3363.25	0.08826	3363.25	0.15845
3363.35	0.20291	3363.35	0.15254
3363.45	0.15926	3363.45	0.16402
3363.54	0.18249	3363.54	0.2049
3363.64	0.21654	3363.64	0.1459
3363.74	0.16656	3363.74	0.16212
3363.84	0.20829	3363.84	0.15115
3363.93	0.1059	3363.93	0.18722
3364.03	0.19095	3364.03	0.12993
3364.13	0.14866	3364.13	0.16307
3364.23	0.17751	3364.23	0.11488
3364.33	0.12714	3364.33	0.21223
3364.42	0.1561	3364.42	0.14115
3364.52	0.17091	3364.52	0.19667
3364.62	0.149	3364.62	0.2081
3364.72	0.12251	3364.72	0.16565
3364.81	0.19096	3364.81	0.18071
3364.91	0.14593	3364.91	0.17976
3365.01	0.13693	3365.01	0.17965
3365.11	0.16402	3365.11	0.16517
3365.21	0.13552	3365.21	0.17504
3365.3	0.17667	3365.3	0.16697
3365.4	0.18308	3365.4	0.16984
3365.5	0.19837	3365.5	0.17103
3365.6	0.1727	3365.6	0.17452
3365.69	0.18341	3365.69	0.17675
3365.79	0.14034	3365.79	0.19592
3365.89	0.13032	3365.89	0.15304
3365.99	0.18959	3365.99	0.14102
3366.09	0.15521	3366.09	0.16347
3366.18	0.16202	3366.18	0.2056
3366.28	0.14209	3366.28	0.15836
3366.38	0.16761	3366.38	0.17678
3366.48	0.17388	3366.48	0.15333
3366.57	0.13608	3366.57	0.18205
3366.67	0.12509	3366.67	0.16346
3366.77	0.18153	3366.77	0.14162
3366.87	0.13529	3366.87	0.1688
3366.96	0.12818	3366.96	0.18679
3367.06	0.16472	3367.06	0.19236
3367.16	0.15415	3367.16	0.09954
3367.26	0.18224	3367.26	0.15945
3367.36	0.17923	3367.36	0.11434
3367.45	0.15574	3367.45	0.09795
3367.55	0.15355	3367.55	0.19547
3367.65	0.16115	3367.65	0.18848
3367.75	0.1584	3367.75	0.10533
3367.84	0.21999	3367.84	0.17754
3367.94	0.14765	3367.94	0.18672
3368.04	0.14615	3368.04	0.14921
3368.14	0.18099	3368.14	0.14999
3368.24	0.13356	3368.24	0.14255
3368.33	0.1454	3368.33	0.15053
3368.43	0.1711	3368.43	0.17035
3368.53	0.18767	3368.53	0.13213
3368.63	0.16468	3368.63	0.11083
3368.72	0.14681	3368.72	0.12478
3368.82	0.18575	3368.82	0.18292
3368.92	0.1955	3368.92	0.17897
3369.02	0.14814	3369.02	0.14251
3369.12	0.14078	3369.12	0.16758
3369.21	0.1853	3369.21	0.14237
3369.31	0.14281	3369.31	0.13393
3369.41	0.14429	3369.41	0.11835
3369.51	0.1318	3369.51	0.15386
3369.6	0.23055	3369.6	0.17359
3369.7	0.14914	3369.7	0.18413
3369.8	0.18312	3369.8	0.15468
3369.9	0.19789	3369.9	0.22319
3370	0.1443	3370	0.16531
3370.09	0.19438	3370.09	0.14421
3370.19	0.12698	3370.19	0.16322
3370.29	0.19127	3370.29	0.16094
3370.39	0.11859	3370.39	0.17652
3370.48	0.14775	3370.48	0.16034
3370.58	0.15325	3370.58	0.12573
3370.68	0.12318	3370.68	0.16669
3370.78	0.13737	3370.78	0.17902
3370.87	0.14773	3370.87	0.14564
3370.97	0.16084	3370.97	0.18658
3371.07	0.16865	3371.07	0.13165
3371.17	0.13239	3371.17	0.12821
3371.27	0.15119	3371.27	0.14873
3371.36	0.15441	3371.36	0.19008
3371.46	0.14392	3371.46	0.15515
3371.56	0.18861	3371.56	0.14867
3371.66	0.14953	3371.66	0.16964
3371.75	0.16312	3371.75	0.1677
3371.85	0.09571	3371.85	0.13974
3371.95	0.16997	3371.95	0.13738
3372.05	0.14463	3372.05	0.1921
3372.15	0.14543	3372.15	0.15434
3372.24	0.15222	3372.24	0.13454
3372.34	0.1611	3372.34	0.19444
3372.44	0.14116	3372.44	0.16216
3372.54	0.16928	3372.54	0.18344
3372.63	0.16416	3372.63	0.10513
3372.73	0.15798	3372.73	0.16046
3372.83	0.16694	3372.83	0.16779
3372.93	0.2179	3372.93	0.19578
3373.03	0.18602	3373.03	0.14646
3373.12	0.11537	3373.12	0.10567
3373.22	0.15168	3373.22	0.15515
3373.32	0.16199	3373.32	0.19362
3373.42	0.13094	3373.42	0.16927
3373.51	0.15588	3373.51	0.15896
3373.61	0.10629	3373.61	0.12831
3373.71	0.15846	3373.71	0.15901
3373.81	0.18805	3373.81	0.12959
3373.91	0.18624	3373.91	0.15417
3374	0.15186	3374	0.15349
3374.1	0.16657	3374.1	0.13656
3374.2	0.15729	3374.2	0.13102
3374.3	0.14339	3374.3	0.18896
3374.39	0.14091	3374.39	0.16981
3374.49	0.21586	3374.49	0.18207
3374.59	0.18798	3374.59	0.14851
3374.69	0.12827	3374.69	0.14077
3374.78	0.17777	3374.78	0.17233
3374.88	0.15475	3374.88	0.16218
3374.98	0.17812	3374.98	0.1534
3375.08	0.14212	3375.08	0.13687
3375.18	0.18714	3375.18	0.14468
3375.27	0.17068	3375.27	0.15447
3375.37	0.17998	3375.37	0.15683
3375.47	0.16655	3375.47	0.1599
3375.57	0.18605	3375.57	0.15181
3375.66	0.14227	3375.66	0.1227
3375.76	0.16012	3375.76	0.14621
3375.86	0.15738	3375.86	0.16078
3375.96	0.16952	3375.96	0.17445
3376.06	0.14204	3376.06	0.12309
3376.15	0.16744	3376.15	0.17782
3376.25	0.17389	3376.25	0.18085
3376.35	0.17267	3376.35	0.11152
3376.45	0.15585	3376.45	0.18837
3376.54	0.13025	3376.54	0.156
3376.64	0.14648	3376.64	0.16592
3376.74	0.1148	3376.74	0.19888
3376.84	0.14724	3376.84	0.19295
3376.94	0.14001	3376.94	0.17001
3377.03	0.1646	3377.03	0.17402
3377.13	0.20989	3377.13	0.15235
3377.23	0.1652	3377.23	0.18058
3377.33	0.18648	3377.33	0.14964
3377.42	0.1466	3377.42	0.13482
3377.52	0.13233	3377.52	0.18517
3377.62	0.1686	3377.62	0.16147
3377.72	0.16599	3377.72	0.14667
3377.82	0.13813	3377.82	0.12586
3377.91	0.21347	3377.91	0.12074
3378.01	0.14573	3378.01	0.15826
3378.11	0.17975	3378.11	0.17078
3378.21	0.17053	3378.21	0.17361
3378.3	0.15258	3378.3	0.1324
3378.4	0.12685	3378.4	0.23366
3378.5	0.17557	3378.5	0.15753
3378.6	0.17828	3378.6	0.19762
3378.7	0.11225	3378.7	0.15435
3378.79	0.17542	3378.79	0.14558
3378.89	0.10693	3378.89	0.16603
3378.99	0.18778	3378.99	0.12389
3379.09	0.156	3379.09	0.14532
3379.18	0.16625	3379.18	0.14386
3379.28	0.14556	3379.28	0.17923
3379.38	0.18827	3379.38	0.17828
3379.48	0.16392	3379.48	0.19151
3379.57	0.15161	3379.57	0.20937
3379.67	0.14926	3379.67	0.21711
3379.77	0.16255	3379.77	0.21268
3379.87	0.1665	3379.87	0.20685
3379.97	0.16736	3379.97	0.22949
3380.06	0.14989	3380.06	0.16981
3380.16	0.17117	3380.16	0.17566
3380.26	0.179	3380.26	0.22136
3380.36	0.14426	3380.36	0.19952
3380.45	0.14434	3380.45	0.21557
3380.55	0.14567	3380.55	0.21552
3380.65	0.14753	3380.65	0.21939
3380.75	0.13497	3380.75	0.21368
3380.85	0.17991	3380.85	0.24041
3380.94	0.15543	3380.94	0.23809
3381.04	0.16704	3381.04	0.27057
3381.14	0.20591	3381.14	0.30219
3381.24	0.14253	3381.24	0.25429
3381.33	0.14464	3381.33	0.33737
3381.43	0.14746	3381.43	0.37463
3381.53	0.18844	3381.53	0.3876
3381.63	0.19364	3381.63	0.39936
3381.73	0.15066	3381.73	0.44511
3381.82	0.23391	3381.82	0.57304
3381.92	0.12932	3381.92	0.5984
3382.02	0.19506	3382.02	0.70171
3382.12	0.13462	3382.12	0.87231
3382.21	0.17075	3382.21	1.03522
3382.31	0.13652	3382.31	1.18819
3382.41	0.17033	3382.41	1.43828
3382.51	0.15504	3382.51	1.75587
3382.61	0.12284	3382.61	2.10843
3382.7	0.15986	3382.7	2.61376
3382.8	0.16638	3382.8	3.28788
3382.9	0.14157	3382.9	4.14704
3383	0.17807	3383	5.39788
3383.09	0.19367	3383.09	6.89388
3383.19	0.18551	3383.19	8.5896
3383.29	0.17623	3383.29	9.99629
3383.39	0.2011	3383.39	10.668
3383.48	0.16325	3383.48	9.9628
3383.58	0.12137	3383.58	7.54133
3383.68	0.15628	3383.68	3.59322
3383.78	0.14918	3383.78	-1.22114
3383.88	0.10944	3383.88	-5.61693
3383.97	0.2096	3383.97	-8.60977
3384.07	0.13991	3384.07	-9.74719
3384.17	0.20411	3384.17	-9.20022
3384.27	0.16906	3384.27	-7.65336
3384.36	0.14199	3384.36	-5.97012
3384.46	0.1673	3384.46	-4.46249
3384.56	0.18368	3384.56	-3.36299
3384.66	0.16942	3384.66	-2.58262
3384.76	0.1567	3384.76	-2.06447
3384.85	0.18165	3384.85	-1.69633
3384.95	0.17527	3384.95	-1.42387
3385.05	0.16003	3385.05	-1.20725
3385.15	0.15815	3385.15	-1.04689
3385.24	0.14385	3385.24	-0.91938
3385.34	0.16123	3385.34	-0.83674
3385.44	0.15343	3385.44	-0.67371
3385.54	0.14138	3385.54	-0.64884
3385.64	0.17678	3385.64	-0.54538
3385.73	0.13853	3385.73	-0.45404
3385.83	0.14927	3385.83	-0.43596
3385.93	0.15682	3385.93	-0.31663
3386.03	0.13414	3386.03	-0.28378
3386.12	0.14069	3386.12	-0.27757
3386.22	0.16315	3386.22	-0.19368
3386.32	0.11279	3386.32	-0.1419
3386.42	0.14684	3386.42	-0.11955
3386.52	0.20079	3386.52	-0.08629
3386.61	0.16603	3386.61	-0.08541
3386.71	0.09805	3386.71	-0.04148
3386.81	0.12362	3386.81	-0.0256
3386.91	0.16401	3386.91	-0.02284
3387	0.16623	3387	-0.01385
3387.1	0.13537	3387.1	0.00955
3387.2	0.15808	3387.2	-0.00441
3387.3	0.18696	3387.3	0.02251
3387.39	0.15981	3387.39	0.04121
3387.49	0.11673	3387.49	0.07487
3387.59	0.19203	3387.59	0.07115
3387.69	0.16431	3387.69	0.12877
3387.79	0.16268	3387.79	0.04252
3387.88	0.13179	3387.88	0.07323
3387.98	0.16424	3387.98	0.09312
3388.08	0.12291	3388.08	0.04323
3388.18	0.21898	3388.18	0.10269
3388.27	0.17443	3388.27	0.08515
3388.37	0.20208	3388.37	0.14879
3388.47	0.12065	3388.47	0.08073
3388.57	0.17377	3388.57	0.13527
3388.67	0.15353	3388.67	0.08545
3388.76	0.16482	3388.76	0.14036
3388.86	0.15896	3388.86	0.14599
3388.96	0.16441	3388.96	0.08084
3389.06	0.15979	3389.06	0.13706
3389.15	0.16315	3389.15	0.13009
3389.25	0.13549	3389.25	0.13146
3389.35	0.15153	3389.35	0.13655
3389.45	0.18247	3389.45	0.11964
3389.55	0.18102	3389.55	0.14682
3389.64	0.15372	3389.64	0.14332
3389.74	0.167	3389.74	0.12262
3389.84	0.13635	3389.84	0.14131
3389.94	0.14439	3389.94	0.17511
3390.03	0.18439	3390.03	0.12713
3390.13	0.15032	3390.13	0.16384
3390.23	0.17371	3390.23	0.13195
3390.33	0.17655	3390.33	0.14624
3390.43	0.16344	3390.43	0.14377
3390.52	0.15992	3390.52	0.14569
3390.62	0.17993	3390.62	0.12375
3390.72	0.15385	3390.72	0.13767
3390.82	0.1186	3390.82	0.13634
3390.91	0.14873	3390.91	0.17211
3391.01	0.1607	3391.01	0.16448
3391.11	0.17182	3391.11	0.17881
3391.21	0.17913	3391.21	0.13875
3391.3	0.17719	3391.3	0.16053
3391.4	0.16426	3391.4	0.12787
3391.5	0.17448	3391.5	0.15024
3391.6	0.13679	3391.6	0.1658
3391.7	0.22828	3391.7	0.14553
3391.79	0.18622	3391.79	0.10678
3391.89	0.18943	3391.89	0.11326
3391.99	0.18216	3391.99	0.14395
3392.09	0.17557	3392.09	0.18019
3392.18	0.13652	3392.18	0.14129
3392.28	0.1679	3392.28	0.15591
3392.38	0.12419	3392.38	0.14785
3392.48	0.12402	3392.48	0.1188
3392.58	0.1737	3392.58	0.14196
3392.67	0.17649	3392.67	0.14511
3392.77	0.17964	3392.77	0.14146
3392.87	0.18978	3392.87	0.13832
3392.97	0.15416	3392.97	0.14376
3393.06	0.20838	3393.06	0.17134
3393.16	0.15161	3393.16	0.16477
3393.26	0.15859	3393.26	0.12813
3393.36	0.16608	3393.36	0.14145
3393.46	0.18671	3393.46	0.1219
3393.55	0.13758	3393.55	0.14168
3393.65	0.12175	3393.65	0.13855
3393.75	0.14685	3393.75	0.13238
3393.85	0.16728	3393.85	0.16262
3393.94	0.16604	3393.94	0.14304
3394.04	0.13892	3394.04	0.17589
3394.14	0.16004	3394.14	0.15447
3394.24	0.13307	3394.24	0.13307
3394.34	0.14591	3394.34	0.1335
3394.43	0.14692	3394.43	0.13927
3394.53	0.13153	3394.53	0.14282
3394.63	0.13014	3394.63	0.17908
3394.73	0.12803	3394.73	0.17039
3394.82	0.15568	3394.82	0.15314
3394.92	0.15753	3394.92	0.1577
3395.02	0.16411	3395.02	0.15029
3395.12	0.19633	3395.12	0.14307
3395.22	0.19181	3395.22	0.21426
3395.31	0.1595	3395.31	0.11408
3395.41	0.11605	3395.41	0.1879
3395.51	0.17851	3395.51	0.14346
3395.61	0.14236	3395.61	0.1693
3395.7	0.17066	3395.7	0.19319
3395.8	0.17337	3395.8	0.15053
3395.9	0.1779	3395.9	0.15602
3396	0.16592	3396	0.14997
3396.09	0.14495	3396.09	0.14799
3396.19	0.18547	3396.19	0.18224
3396.29	0.16449	3396.29	0.11849
3396.39	0.19215	3396.39	0.20497
3396.49	0.17317	3396.49	0.16974
3396.58	0.17159	3396.58	0.16348
3396.68	0.13598	3396.68	0.18979
3396.78	0.19339	3396.78	0.17314
3396.88	0.13059	3396.88	0.20255
3396.97	0.19103	3396.97	0.14926
3397.07	0.1645	3397.07	0.15816
3397.17	0.1756	3397.17	0.14126
3397.27	0.18735	3397.27	0.14105
3397.37	0.15099	3397.37	0.13045
3397.46	0.14297	3397.46	0.17661
3397.56	0.15921	3397.56	0.14364
3397.66	0.17637	3397.66	0.14267
3397.76	0.16819	3397.76	0.21585
3397.85	0.1565	3397.85	0.14669
3397.95	0.13377	3397.95	0.12232
3398.05	0.17219	3398.05	0.14211
3398.15	0.1696	3398.15	0.12792
3398.25	0.15761	3398.25	0.15006
3398.34	0.18125	3398.34	0.19519
3398.44	0.13512	3398.44	0.19696
3398.54	0.14034	3398.54	0.16317
3398.64	0.20777	3398.64	0.15845
3398.73	0.13971	3398.73	0.18249
3398.83	0.16513	3398.83	0.17692
3398.93	0.14409	3398.93	0.20451
3399.03	0.17723	3399.03	0.1475
3399.13	0.1946	3399.13	0.1476
3399.22	0.16349	3399.22	0.191
3399.32	0.12493	3399.32	0.15028
3399.42	0.15094	3399.42	0.17822
3399.52	0.17011	3399.52	0.18287
3399.61	0.16739	3399.61	0.1455
3399.71	0.1206	3399.71	0.14194
3399.81	0.13467	3399.81	0.19842
3399.91	0.15888	3399.91	0.1539
3400	0.09175	3400	0.15417
3400.1	0.18795	3400.1	0.19608
3400.2	0.18522	3400.2	0.14392
3400.3	0.16395	3400.3	0.16483
3400.4	0.15127	3400.4	0.15493
3400.49	0.20324	3400.49	0.18249
3400.59	0.16114	3400.59	0.15311
3400.69	0.15468	3400.69	0.13447
3400.79	0.10628	3400.79	0.15205
3400.88	0.16516	3400.88	0.14361
3400.98	0.17545	3400.98	0.13633
3401.08	0.16092	3401.08	0.16227
3401.18	0.18559	3401.18	0.1588
3401.28	0.19192	3401.28	0.15292
3401.37	0.16897	3401.37	0.18421
3401.47	0.17846	3401.47	0.16662
3401.57	0.14109	3401.57	0.18534
3401.67	0.16938	3401.67	0.14523
3401.76	0.18176	3401.76	0.15138
3401.86	0.18653	3401.86	0.18058
3401.96	0.22498	3401.96	0.17411
3402.06	0.20671	3402.06	0.12617
3402.16	0.21458	3402.16	0.16918
3402.25	0.15859	3402.25	0.21451
3402.35	0.17674	3402.35	0.19151
3402.45	0.13527	3402.45	0.16298
3402.55	0.14311	3402.55	0.14925
3402.64	0.17118	3402.64	0.15729
3402.74	0.14912	3402.74	0.14819
3402.84	0.14731	3402.84	0.14552
3402.94	0.19194	3402.94	0.12559
3403.04	0.18326	3403.04	0.13753
3403.13	0.14177	3403.13	0.18374
3403.23	0.16466	3403.23	0.11013
3403.33	0.12426	3403.33	0.14511
3403.43	0.17064	3403.43	0.12147
3403.52	0.18331	3403.52	0.15181
3403.62	0.16405	3403.62	0.12948
3403.72	0.13678	3403.72	0.15672
3403.82	0.14329	3403.82	0.19197
3403.91	0.16999	3403.91	0.17522
3404.01	0.17131	3404.01	0.11372
3404.11	0.1512	3404.11	0.17387
3404.21	0.16105	3404.21	0.12743
3404.31	0.12964	3404.31	0.16541
3404.4	0.17265	3404.4	0.15481
3404.5	0.1051	3404.5	0.1397
3404.6	0.15039	3404.6	0.16726
3404.7	0.13448	3404.7	0.15069
3404.79	0.18191	3404.79	0.12518
3404.89	0.17826	3404.89	0.19687
3404.99	0.1688	3404.99	0.11192
3405.09	0.13437	3405.09	0.14296
3405.19	0.17093	3405.19	0.16691
3405.28	0.17025	3405.28	0.14739
3405.38	0.16472	3405.38	0.15903
3405.48	0.17534	3405.48	0.17457
3405.58	0.17459	3405.58	0.14895
3405.67	0.16698	3405.67	0.21822
3405.77	0.16103	3405.77	0.1776
3405.87	0.16187	3405.87	0.13996
3405.97	0.18523	3405.97	0.15762
3406.07	0.18781	3406.07	0.15552
3406.16	0.17123	3406.16	0.22295
3406.26	0.19113	3406.26	0.18938
3406.36	0.14887	3406.36	0.17445
3406.46	0.15934	3406.46	0.19377
3406.55	0.1758	3406.55	0.19483
3406.65	0.2079	3406.65	0.14929
3406.75	0.15767	3406.75	0.13216
3406.85	0.16316	3406.85	0.14496
3406.95	0.15838	3406.95	0.17179
3407.04	0.15875	3407.04	0.16753
3407.14	0.12706	3407.14	0.19537
3407.24	0.191	3407.24	0.11407
3407.34	0.1511	3407.34	0.14035
3407.43	0.14313	3407.43	0.1494
3407.53	0.16558	3407.53	0.16198
3407.63	0.1298	3407.63	0.16163
3407.73	0.18486	3407.73	0.17064
3407.83	0.17136	3407.83	0.16264
3407.92	0.16871	3407.92	0.23082
3408.02	0.21103	3408.02	0.12488
3408.12	0.13709	3408.12	0.1535
3408.22	0.14674	3408.22	0.19101
3408.31	0.17216	3408.31	0.16275
3408.41	0.16279	3408.41	0.16594
3408.51	0.17928	3408.51	0.11447
3408.61	0.18848	3408.61	0.15602
3408.7	0.17008	3408.7	0.19472
3408.8	0.22787	3408.8	0.11341
3408.9	0.1399	3408.9	0.12295
3409	0.18651	3409	0.16208
3409.1	0.12018	3409.1	0.16419
3409.19	0.1436	3409.19	0.13272
3409.29	0.12995	3409.29	0.17723
3409.39	0.13557	3409.39	0.14651
3409.49	0.16403	3409.49	0.14003
3409.58	0.15433	3409.58	0.16433
3409.68	0.16618	3409.68	0.16947
3409.78	0.15287	3409.78	0.16924
3409.88	0.14125	3409.88	0.16891
3409.98	0.17615	3409.98	0.16795
3410.07	0.18736	3410.07	0.15882
3410.17	0.14042	3410.17	0.15935
3410.27	0.1948	3410.27	0.17792
3410.37	0.153	3410.37	0.12143
3410.46	0.14715	3410.46	0.15753
3410.56	0.15855	3410.56	0.11267
3410.66	0.142	3410.66	0.15914
3410.76	0.18227	3410.76	0.14664
3410.86	0.17406	3410.86	0.16716
3410.95	0.13473	3410.95	0.18622
3411.05	0.17488	3411.05	0.13327
3411.15	0.17075	3411.15	0.14183
3411.25	0.17535	3411.25	0.14971
3411.34	0.18115	3411.34	0.14672
3411.44	0.1858	3411.44	0.17913
3411.54	0.16326	3411.54	0.167
3411.64	0.14544	3411.64	0.16888
3411.74	0.18275	3411.74	0.14843
3411.83	0.17699	3411.83	0.13625
3411.93	0.15667	3411.93	0.16778
3412.03	0.15357	3412.03	0.17095
3412.13	0.12908	3412.13	0.1358
3412.22	0.16544	3412.22	0.16565
3412.32	0.17428	3412.32	0.15387
3412.42	0.18783	3412.42	0.141
3412.52	0.15561	3412.52	0.16545
3412.61	0.15029	3412.61	0.11829
3412.71	0.13797	3412.71	0.17014
3412.81	0.17311	3412.81	0.18328
3412.91	0.18553	3412.91	0.16572
3413.01	0.16146	3413.01	0.15987
3413.1	0.19057	3413.1	0.19286
3413.2	0.17044	3413.2	0.1314
3413.3	0.18674	3413.3	0.16212
3413.4	0.11623	3413.4	0.14907
3413.49	0.1646	3413.49	0.13209
3413.59	0.12144	3413.59	0.1448
3413.69	0.15559	3413.69	0.14828
3413.79	0.18777	3413.79	0.1394
3413.89	0.17177	3413.89	0.1417
3413.98	0.16227	3413.98	0.15636
3414.08	0.17185	3414.08	0.15049
3414.18	0.17479	3414.18	0.12625
3414.28	0.17618	3414.28	0.15539
3414.37	0.1874	3414.37	0.15798
3414.47	0.18146	3414.47	0.18389
3414.57	0.16155	3414.57	0.19315
3414.67	0.17742	3414.67	0.11986
3414.77	0.16751	3414.77	0.15445
3414.86	0.16287	3414.86	0.1499
3414.96	0.14728	3414.96	0.19757
3415.06	0.15208	3415.06	0.16521
3415.16	0.17381	3415.16	0.17444
3415.25	0.13075	3415.25	0.13285
3415.35	0.1569	3415.35	0.16482
3415.45	0.13287	3415.45	0.19158
3415.55	0.14414	3415.55	0.14376
3415.65	0.15943	3415.65	0.19309
3415.74	0.17337	3415.74	0.15531
3415.84	0.19867	3415.84	0.16381
3415.94	0.17361	3415.94	0.1489
3416.04	0.17495	3416.04	0.18478
3416.13	0.16237	3416.13	0.15615
3416.23	0.212	3416.23	0.14456
3416.33	0.17724	3416.33	0.155
3416.43	0.18281	3416.43	0.1509
3416.52	0.16155	3416.52	0.19318
3416.62	0.15447	3416.62	0.1789
3416.72	0.11428	3416.72	0.16704
3416.82	0.14487	3416.82	0.18046
3416.92	0.15586	3416.92	0.13171
3417.01	0.14117	3417.01	0.1705
3417.11	0.16211	3417.11	0.15035
3417.21	0.14789	3417.21	0.1626
3417.31	0.1346	3417.31	0.13874
3417.4	0.17953	3417.4	0.17495
3417.5	0.17217	3417.5	0.17384
3417.6	0.14841	3417.6	0.17849
3417.7	0.18714	3417.7	0.1457
3417.8	0.16691	3417.8	0.16712
3417.89	0.1589	3417.89	0.15337
3417.99	0.1755	3417.99	0.13259
3418.09	0.14123	3418.09	0.15139
3418.19	0.18098	3418.19	0.19823
3418.28	0.14723	3418.28	0.14994
3418.38	0.20874	3418.38	0.17794
3418.48	0.16855	3418.48	0.13807
3418.58	0.19181	3418.58	0.21084
3418.68	0.19118	3418.68	0.19332
3418.77	0.16466	3418.77	0.20308
3418.87	0.15635	3418.87	0.12145
3418.97	0.1991	3418.97	0.16087
3419.07	0.20396	3419.07	0.15789
3419.16	0.16456	3419.16	0.15421
3419.26	0.12305	3419.26	0.19432
3419.36	0.16548	3419.36	0.17189
3419.46	0.15561	3419.46	0.16614
3419.56	0.19288	3419.56	0.15575
3419.65	0.15397	3419.65	0.16133
3419.75	0.1611	3419.75	0.16981
3419.85	0.16485	3419.85	0.17209
3419.95	0.15151	3419.95	0.14874
3420.04	0.18604	3420.04	0.18958
3420.14	0.20737	3420.14	0.14782
3420.24	0.22396	3420.24	0.16114
3420.34	0.16843	3420.34	0.15731
3420.43	0.13034	3420.43	0.16805
3420.53	0.12474	3420.53	0.15672
3420.63	0.18676	3420.63	0.17261
3420.73	0.14039	3420.73	0.13435
3420.83	0.18741	3420.83	0.17747
3420.92	0.13875	3420.92	0.1599
3421.02	0.17145	3421.02	0.16594
3421.12	0.16777	3421.12	0.17509
3421.22	0.15578	3421.22	0.14408
3421.31	0.2132	3421.31	0.16235
3421.41	0.15911	3421.41	0.14922
3421.51	0.15615	3421.51	0.16517
3421.61	0.20373	3421.61	0.23903
3421.71	0.15981	3421.71	0.15006
3421.8	0.16856	3421.8	0.15929
3421.9	0.15074	3421.9	0.1513
3422	0.18049	3422	0.19729
3422.1	0.2253	3422.1	0.16305
3422.19	0.14359	3422.19	0.1766
3422.29	0.16254	3422.29	0.183
3422.39	0.16914	3422.39	0.17918
3422.49	0.1671	3422.49	0.14801
3422.59	0.14669	3422.59	0.1767
3422.68	0.12694	3422.68	0.13694
3422.78	0.1797	3422.78	0.15597
3422.88	0.2006	3422.88	0.12108
3422.98	0.20395	3422.98	0.17948
3423.07	0.19438	3423.07	0.17851
3423.17	0.14818	3423.17	0.16962
3423.27	0.16068	3423.27	0.14075
3423.37	0.17777	3423.37	0.19081
3423.47	0.13124	3423.47	0.13884
3423.56	0.1768	3423.56	0.15879
3423.66	0.12439	3423.66	0.15809
3423.76	0.1467	3423.76	0.12933
3423.86	0.14775	3423.86	0.12384
3423.95	0.20294	3423.95	0.13214
3424.05	0.14036	3424.05	0.20366
3424.15	0.12709	3424.15	0.17249
3424.25	0.19797	3424.25	0.15731
3424.35	0.1375	3424.35	0.20838
3424.44	0.2215	3424.44	0.14285
3424.54	0.2163	3424.54	0.13605
3424.64	0.17377	3424.64	0.17229
3424.74	0.18017	3424.74	0.15646
3424.83	0.1659	3424.83	0.13378
3424.93	0.15171	3424.93	0.14445
3425.03	0.13594	3425.03	0.18872
3425.13	0.16167	3425.13	0.15231
3425.22	0.1579	3425.22	0.15096
3425.32	0.17313	3425.32	0.17719
3425.42	0.14318	3425.42	0.18369
3425.52	0.13385	3425.52	0.17617
3425.62	0.16819	3425.62	0.12417
3425.71	0.16205	3425.71	0.17089
3425.81	0.17004	3425.81	0.20092
3425.91	0.15693	3425.91	0.14062
3426.01	0.1437	3426.01	0.18024
3426.1	0.16574	3426.1	0.16133
3426.2	0.19633	3426.2	0.16716
3426.3	0.19131	3426.3	0.13688
3426.4	0.13565	3426.4	0.12481
3426.5	0.11259	3426.5	0.22464
3426.59	0.18263	3426.59	0.14111
3426.69	0.19702	3426.69	0.15646
3426.79	0.1748	3426.79	0.1892
3426.89	0.16802	3426.89	0.14604
3426.98	0.12163	3426.98	0.17086
3427.08	0.20056	3427.08	0.16483
3427.18	0.13493	3427.18	0.16181
3427.28	0.17977	3427.28	0.16195
3427.38	0.15746	3427.38	0.15013
3427.47	0.11797	3427.47	0.20801
3427.57	0.13707	3427.57	0.17225
3427.67	0.18149	3427.67	0.17518
3427.77	0.15859	3427.77	0.11808
3427.86	0.15492	3427.86	0.18599
3427.96	0.13958	3427.96	0.16457
3428.06	0.20568	3428.06	0.16214
3428.16	0.18257	3428.16	0.15752
3428.26	0.18218	3428.26	0.1656
3428.35	0.15955	3428.35	0.16295
3428.45	0.17019	3428.45	0.14705
3428.55	0.17185	3428.55	0.16985
3428.65	0.15319	3428.65	0.1528
3428.74	0.19212	3428.74	0.17003
3428.84	0.14449	3428.84	0.19625
3428.94	0.16389	3428.94	0.12825
3429.04	0.1792	3429.04	0.17898
3429.13	0.13836	3429.13	0.1493
3429.23	0.13035	3429.23	0.14649
3429.33	0.16778	3429.33	0.16589
3429.43	0.15628	3429.43	0.16987
3429.53	0.1428	3429.53	0.1972
3429.62	0.14226	3429.62	0.17962
3429.72	0.10832	3429.72	0.16682
3429.82	0.14455	3429.82	0.15398
3429.92	0.14935	3429.92	0.18736
3430.01	0.19454	3430.01	0.14284
3430.11	0.18951	3430.11	0.17073
3430.21	0.14854	3430.21	0.17973
3430.31	0.1814	3430.31	0.16115
3430.41	0.11458	3430.41	0.16512
3430.5	0.20058	3430.5	0.19113
3430.6	0.14853	3430.6	0.19424
3430.7	0.162	3430.7	0.1632
3430.8	0.13215	3430.8	0.17298
3430.89	0.17345	3430.89	0.12469
3430.99	0.13545	3430.99	0.17391
3431.09	0.14956	3431.09	0.20333
3431.19	0.18079	3431.19	0.16757
3431.29	0.16483	3431.29	0.13648
3431.38	0.16831	3431.38	0.15343
3431.48	0.18577	3431.48	0.14351
3431.58	0.18676	3431.58	0.11174
3431.68	0.19659	3431.68	0.18427
3431.77	0.17897	3431.77	0.13488
3431.87	0.20292	3431.87	0.1
3431.97	0.14788	3431.97	0.13063
3432.07	0.18056	3432.07	0.1337
3432.17	0.12012	3432.17	0.16002
3432.26	0.17834	3432.26	0.13997
3432.36	0.18485	3432.36	0.12695
3432.46	0.15952	3432.46	0.14429
3432.56	0.13767	3432.56	0.13964
3432.65	0.11972	3432.65	0.16084
3432.75	0.16591	3432.75	0.19492
3432.85	0.18551	3432.85	0.13635
3432.95	0.18225	3432.95	0.15696
3433.04	0.15551	3433.04	0.10877
3433.14	0.13755	3433.14	0.16916
3433.24	0.14654	3433.24	0.16381
3433.34	0.20937	3433.34	0.1754
3433.44	0.14439	3433.44	0.16185
3433.53	0.20071	3433.53	0.14993
3433.63	0.14665	3433.63	0.17894
3433.73	0.16866	3433.73	0.18498
3433.83	0.14552	3433.83	0.1439
3433.92	0.14285	3433.92	0.17154
3434.02	0.17219	3434.02	0.14152
3434.12	0.15351	3434.12	0.16873
3434.22	0.17544	3434.22	0.12532
3434.32	0.17056	3434.32	0.1355
3434.41	0.16474	3434.41	0.14857
3434.51	0.19868	3434.51	0.14995
3434.61	0.14807	3434.61	0.1654
3434.71	0.1587	3434.71	0.19432
3434.8	0.15904	3434.8	0.14501
3434.9	0.13535	3434.9	0.14382
3435	0.17045	3435	0.16836

## Sheet: Fig 1d
470	131.553
471	117.937
472	84.0458
473	61.6668
474	59.7147
475	61.3255
476	45.0381
477	19.0892
478	30.6119
479	4.30801
480	17.3797
481	7.12418
482	11.135
483	15.3053
484	5.26658
485	26.4231
486	5.73135
487	30.6268
488	32.4308
489	33.8869
490	21.5083
491	22.8782
492	28.9275
493	33.6985
494	33.8967
495	34.1536
496	31.8852
497	52.522
498	31.5137
499	63.5295
500	44.9887
501	39.3894
502	24.9683
503	70.527
504	46.1009
505	42.6292
506	69.3571
507	56.3503
508	57.1885
509	48.7781
510	55.3183
511	34.8724
512	71.2658
513	59.3894
514	60.4473
515	86.5037
516	87.591
517	80.6308
518	114.866
519	173.075
520	178.508
521	212.681
522	271.088
523	313.126
524	377.166
525	433.334
526	479.765
527	529.357
528	594.198
529	655.875
530	716.3
531	762.97
532	834.288
533	868.206
534	936.699
535	960.199
536	1012.41
537	1008.61
538	1055.82
539	1028.52
540	1065.07
541	1072.36
542	1049.56
543	993.116
544	980.857
545	914.804
546	893.255
547	863.557
548	778.279
549	754.178
550	699.205
551	633.057
552	621.881
553	565.374
554	523.835
555	482.827
556	431.989
557	412.476
558	361.699
559	340.58
560	311.707
561	287.63
562	280.976
563	276.793
564	262.088
565	261.635
566	248.103
567	241.809
568	259.851
569	273.792
570	290.821
571	267.967
572	276.599
573	266.409
574	282.761
575	297.62
576	314.466
577	293.836
578	327.38
579	307.969
580	309.092
581	299.345
582	304.482
583	281.606
584	303.1
585	292.228
586	298.106
587	267.937
588	249.32
589	258.967
590	239.392
591	232.927
592	219.22
593	199.53
594	200.653
595	162.597
596	166.991
597	129.269
598	143.263
599	118.797
600	120.562
601	107.768
602	84.4918
603	88.683
604	93.8897
605	60.7151
606	52.2191
607	48.8685
608	45.8623
609	55.8285
610	42.8271
611	39.1167
612	30.7292
613	32.099
614	35.4531
615	19.0065
616	26.9732
617	29.2167
618	37.711
619	21.9306
620	22.6894
621	22.4651
622	18.236
623	32.8881
624	25.0024
625	12.0145
626	24.3634
627	36.9363
628	32.7713
629	36.2558
630	26.8438
631	24.9558
632	35.3855
633	28.1236
634	29.9972
635	21.6488
636	33.9786
637	20.6777
638	30.9674
639	15.7172
640	26.1706
641	13.9815
642	30.0989
643	27.2813
644	25.9117
645	18.8445
646	15.9383
647	25.774
648	16.4917
649	13.6895
650	2.65682
651	7.27727
652	21.7064
653	15.8735
654	12.7684
655	19.3636
656	11.2397
657	4.85202
658	7.80483
659	-1.54986
660	11.0014
661	11.2689
662	5.93469
663	5.78788
664	-2.6988
665	6.71071
666	0
667	1.15213
668	-2.66274
669	-2.41907
670	-2.67424
671	-7.44424
672	0.49978
673	3.34612
674	-2.24346
675	-5.81785
676	0.9378
677	-6.4671
678	-3.77264
679	-4.75935
680	4.60995
681	-1.2017
682	3.9585
683	-2.76034
684	3.35416
685	4.78483
686	4.33629
687	0.80225
688	4.34084
689	1.34919
690	6.92919
691	1.30966
692	5.60587
693	8.54972
694	1.98518
695	0.689
696	-2.27907
697	4.44387
698	7.64707
699	2.28614
700	-0.11109
701	-3.76132
702	-3.54821
703	2.62102
704	-7.33729
705	-2.03516
706	-1.81638
707	-2.78398
708	0.0044
709	-1.68837
710	-3.02669
711	-5.52187
712	-9.20056
713	-0.35196
714	-1.22271
715	-0.73776
716	-2.44235
717	-3.94097
718	5.35232
719	-3.08395
720	4.4099
721	3.75241
722	0.61802
723	1.04555
724	-0.47915
725	-3.41642
726	0
727	-2.33378
728	-0.1797
729	-5.58184
730	-0.52458
731	0.16411
732	0.16754
733	-0.42452
734	-3.03449
735	-3.74369
736	-3.99666
737	-5.01503
738	0.68659
739	2.54085
740	-1.75734
741	-0.00819
742	-0.87646
743	0.25369
744	1.96912
745	0.16978
746	1.79523
747	-1.39195
748	0.65537
749	-0.85285
750	3.29541
751	2.77058
752	0.8639
753	7.7857
754	0.70525
755	1.98772
756	2.44837
757	0
758	1.99324
759	2.3582
760	2.50323
761	1.36707
762	-0.46561
763	2.44549
764	-0.12125
765	-0.81803
766	-0.20955
767	-0.75874
768	0.74355
769	1.01751
770	1.46887
771	-2.96329
772	-2.21508
773	0.99633
774	-1.00654
775	-0.69116
776	-3.39086
777	-2.6512
778	0.26211
779	-0.05269
780	-0.41708
781	-0.12848
782	0.31979
783	0.94975
784	-2.47884
785	0
786	-1.36996
787	-1.75146
788	-2.83899
789	-0.93145
790	0.47315
791	-2.23112
792	-2.1625
793	0.34733
794	-0.9022
795	0.307
796	1.37234
797	1.85982
798	-0.65871
799	1.82712
800	-2.70776
801	-1.20755
802	-0.44253
803	-2.25312
804	-1.03645
805	-1.695
806	-0.48846
807	0
808	-0.40408
809	-0.68915
810	-0.24253
811	-1.64524
812	-0.48933
813	-1.90117
814	-1.44362
815	-2.44357
816	-2.70362
817	-0.37898
818	-0.07861
819	1.81124
820	1.68068
821	0.12567
822	0.57619
823	0.00945
824	0.61094
825	0.92521
826	0.5091
827	1.1042
828	2.42286
829	0
830	-0.05987
831	2.18929
832	-0.45197
833	1.50216
834	1.46069
835	1.11594
836	0.06034
837	3.59918
838	-0.7693
839	-0.94456
840	0.42477
841	1.37315
842	-0.54405
843	0.12856
844	-0.93312
845	1.59759
846	-1.34062
847	-0.51787
848	-1.57078
849	-2.63406
850	-2.40202
851	0
852	-0.45818
853	-3.33985
854	-1.91743
855	-2.93914
856	-0.94307
857	-0.94892
858	0.17828
859	-0.7014
860	0.00772
861	-1.73694
862	-1.02684
863	-0.4674
864	-2.21144
865	-1.21879
866	0.78422
867	-0.67872
868	-0.97381
869	-1.99362
870	-1.43673
871	-1.88005
872	-1.74738
873	-0.90159
874	-0.48629
875	0.08851
876	-0.22266
877	-1.53008
878	-1.83599
879	-0.70336
880	-2.15364
881	-1.0198
882	-0.1688
883	-0.03863
884	-0.47978
885	-0.35584
886	-1.09104
887	-1.82428
888	-1.11987
889	-0.55926
890	-0.71723
891	-0.29901
892	-0.31401
893	-0.18756
894	-1.06314
895	0.07071
896	-0.94826
897	0.47483
898	-0.25941
899	-0.56051
900	4.68958e-16

## Sheet: Fig 1e
500	26.66	500	21.17	500	30.64	500	30.73	500	26.66	500	21.17	500	21.07	500	21.67	500	22.01	500	22.93	500	23.7	500	25.03	500	28.72	500	30.73	500	20.86	500	21.17
501	28.78	501	20.59	501	30.04	501	30.09	501	28.78	501	20.59	501	20.54	501	21.05	501	21.34	501	22.32	501	23.12	501	24.45	501	28.13	501	30.09	501	20.21	501	20.59
502	31.71	502	19.83	502	29.3	502	29.36	502	31.71	502	19.83	502	19.75	502	20.25	502	20.58	502	21.49	502	22.26	502	23.51	502	27.3	502	29.36	502	19.42	502	19.83
503	35.27	503	18.99	503	28.54	503	28.62	503	35.27	503	18.99	503	18.94	503	19.47	503	19.73	503	20.65	503	21.45	503	22.63	503	26.53	503	28.62	503	18.63	503	18.99
504	39.77	504	18.17	504	27.8	504	27.92	504	39.77	504	18.17	504	18.1	504	18.67	504	18.91	504	19.78	504	20.65	504	21.8	504	25.75	504	27.92	504	17.83	504	18.17
505	45.2	505	17.35	505	27.11	505	27.25	505	45.2	505	17.35	505	17.25	505	17.87	505	18.13	505	18.87	505	19.79	505	21.01	505	24.96	505	27.25	505	17.05	505	17.35
506	51.76	506	16.58	506	26.55	506	26.69	506	51.76	506	16.58	506	16.48	506	17.1	506	17.38	506	17.99	506	19.06	506	20.27	506	24.14	506	26.69	506	16.33	506	16.58
507	59.73	507	15.84	507	25.93	507	26.27	507	59.73	507	15.84	507	15.76	507	16.31	507	16.61	507	17.2	507	18.31	507	19.49	507	23.41	507	26.27	507	15.6	507	15.84
508	69.23	508	15.12	508	25.43	508	25.92	508	69.23	508	15.12	508	15.04	508	15.65	508	15.93	508	16.5	508	17.55	508	18.8	508	22.74	508	25.92	508	14.95	508	15.12
509	80.4	509	14.53	509	25.03	509	25.64	509	80.4	509	14.53	509	14.43	509	14.96	509	15.32	509	15.94	509	16.96	509	18.24	509	22.21	509	25.64	509	14.35	509	14.53
510	93.41	510	14	510	24.69	510	25.41	510	93.41	510	14	510	13.88	510	14.35	510	14.8	510	15.39	510	16.43	510	17.73	510	21.67	510	25.41	510	13.83	510	14
511	108.68	511	13.52	511	24.35	511	25.27	511	108.68	511	13.52	511	13.39	511	13.84	511	14.35	511	14.87	511	15.91	511	17.26	511	21.23	511	25.27	511	13.35	511	13.52
512	126.58	512	13.08	512	24.09	512	25.1	512	126.58	512	13.08	512	12.95	512	13.4	512	13.85	512	14.46	512	15.44	512	16.83	512	20.9	512	25.1	512	12.89	512	13.08
513	147.1	513	12.69	513	23.8	513	24.94	513	147.1	513	12.69	513	12.58	513	13	513	13.45	513	14.09	513	14.96	513	16.37	513	20.6	513	24.94	513	12.47	513	12.69
514	170.35	514	12.37	514	23.58	514	24.79	514	170.35	514	12.37	514	12.21	514	12.67	514	13.06	514	13.71	514	14.57	514	16.01	514	20.31	514	24.79	514	12.14	514	12.37
515	196.89	515	12.08	515	23.43	515	24.63	515	196.89	515	12.08	515	11.93	515	12.34	515	12.79	515	13.35	515	14.21	515	15.62	515	20.02	515	24.63	515	11.88	515	12.08
516	227.53	516	11.83	516	23.27	516	24.45	516	227.53	516	11.83	516	11.71	516	12.15	516	12.54	516	13.08	516	13.92	516	15.35	516	19.76	516	24.45	516	11.62	516	11.83
517	262.17	517	11.59	517	23.01	517	24.34	517	262.17	517	11.59	517	11.51	517	11.95	517	12.3	517	12.8	517	13.65	517	15.11	517	19.54	517	24.34	517	11.43	517	11.59
518	301.79	518	11.4	518	22.85	518	24.11	518	301.79	518	11.4	518	11.35	518	11.81	518	12.08	518	12.62	518	13.42	518	14.86	518	19.25	518	24.11	518	11.27	518	11.4
519	348.1	519	11.23	519	22.62	519	23.97	519	348.1	519	11.23	519	11.26	519	11.66	519	11.91	519	12.44	519	13.24	519	14.63	519	19	519	23.97	519	11.13	519	11.23
520	401.99	520	11.09	520	22.42	520	23.84	520	401.99	520	11.09	520	11.14	520	11.53	520	11.75	520	12.29	520	13.1	520	14.49	520	18.79	520	23.84	520	11.07	520	11.09
521	464.24	521	10.98	521	22.25	521	23.69	521	464.24	521	10.98	521	11.05	521	11.42	521	11.63	521	12.17	521	12.92	521	14.32	521	18.58	521	23.69	521	10.95	521	10.98
522	540	522	10.9	522	22.02	522	23.63	522	540	522	10.9	522	10.98	522	11.32	522	11.54	522	12.09	522	12.84	522	14.17	522	18.41	522	23.63	522	10.88	522	10.9
523	630.86	523	10.83	523	21.83	523	23.47	523	630.86	523	10.83	523	10.89	523	11.24	523	11.49	523	11.99	523	12.71	523	14.02	523	18.23	523	23.47	523	10.83	523	10.83
524	739.23	524	10.79	524	21.71	524	23.32	524	739.23	524	10.79	524	10.82	524	11.13	524	11.43	524	11.9	524	12.61	524	13.92	524	18.07	524	23.32	524	10.75	524	10.79
525	870.17	525	10.74	525	21.58	525	23.23	525	870.17	525	10.74	525	10.77	525	11.05	525	11.36	525	11.82	525	12.5	525	13.8	525	17.96	525	23.23	525	10.69	525	10.74
526	1027.77	526	10.72	526	21.49	526	23.16	526	1027.77	526	10.72	526	10.68	526	10.99	526	11.32	526	11.76	526	12.42	526	13.66	526	17.88	526	23.16	526	10.65	526	10.72
527	1213.92	527	10.67	527	21.39	527	23.1	527	1213.92	527	10.67	527	10.64	527	10.95	527	11.26	527	11.68	527	12.36	527	13.55	527	17.73	527	23.1	527	10.58	527	10.67
528	1434.02	528	10.64	528	21.32	528	23.15	528	1434.02	528	10.64	528	10.58	528	10.9	528	11.22	528	11.64	528	12.34	528	13.49	528	17.67	528	23.15	528	10.57	528	10.64
529	1685.62	529	10.61	529	21.3	529	23.12	529	1685.62	529	10.61	529	10.54	529	10.87	529	11.17	529	11.61	529	12.27	529	13.45	529	17.62	529	23.12	529	10.54	529	10.61
530	1968	530	10.58	530	21.28	530	23.19	530	1968	530	10.58	530	10.48	530	10.81	530	11.1	530	11.56	530	12.24	530	13.44	530	17.55	530	23.19	530	10.49	530	10.58
531	2283	531	10.52	531	21.31	531	23.32	531	2283	531	10.52	531	10.44	531	10.78	531	11.02	531	11.51	531	12.18	531	13.37	531	17.5	531	23.32	531	10.47	531	10.52
532	2623	532	10.49	532	21.28	532	23.48	532	2623	532	10.49	532	10.42	532	10.7	532	10.98	532	11.48	532	12.12	532	13.31	532	17.47	532	23.48	532	10.42	532	10.49
533	2979	533	10.44	533	21.35	533	23.62	533	2979	533	10.44	533	10.38	533	10.62	533	10.91	533	11.38	533	12.07	533	13.24	533	17.39	533	23.62	533	10.36	533	10.44
534	3342	534	10.39	534	21.45	534	23.79	534	3342	534	10.39	534	10.32	534	10.53	534	10.84	534	11.31	534	11.96	534	13.15	534	17.4	534	23.79	534	10.31	534	10.39
535	3701	535	10.31	535	21.5	535	23.88	535	3701	535	10.31	535	10.26	535	10.47	535	10.78	535	11.23	535	11.85	535	13.05	535	17.31	535	23.88	535	10.23	535	10.31
536	4044	536	10.22	536	21.53	536	24.01	536	4044	536	10.22	536	10.19	536	10.37	536	10.7	536	11.13	536	11.74	536	12.95	536	17.25	536	24.01	536	10.13	536	10.22
537	4357	537	10.14	537	21.52	537	24.13	537	4357	537	10.14	537	10.1	537	10.31	537	10.57	537	11.06	537	11.64	537	12.83	537	17.2	537	24.13	537	10.05	537	10.14
538	4631	538	10.05	538	21.47	538	24.2	538	4631	538	10.05	538	10.01	538	10.21	538	10.5	538	10.99	538	11.54	538	12.7	538	17.1	538	24.2	538	9.96	538	10.05
539	4853	539	9.94	539	21.43	539	24.18	539	4853	539	9.94	539	9.9	539	10.12	539	10.39	539	10.84	539	11.43	539	12.57	539	17	539	24.18	539	9.85	539	9.94
540	5014	540	9.83	540	21.29	540	24.12	540	5014	540	9.83	540	9.77	540	10.03	540	10.27	540	10.75	540	11.3	540	12.45	540	16.83	540	24.12	540	9.7	540	9.83
541	5114	541	9.73	541	21.11	541	24.02	541	5114	541	9.73	541	9.63	541	9.89	541	10.16	541	10.62	541	11.15	541	12.3	541	16.62	541	24.02	541	9.54	541	9.73
542	5149	542	9.6	542	20.9	542	23.9	542	5149	542	9.6	542	9.47	542	9.73	542	10.02	542	10.45	542	10.96	542	12.14	542	16.44	542	23.9	542	9.41	542	9.6
543	5125	543	9.46	543	20.68	543	23.7	543	5125	543	9.46	543	9.32	543	9.6	543	9.88	543	10.24	543	10.79	543	11.97	543	16.22	543	23.7	543	9.27	543	9.46
544	5045	544	9.32	544	20.45	544	23.47	544	5045	544	9.32	544	9.18	544	9.42	544	9.76	544	10.04	544	10.59	544	11.76	544	15.94	544	23.47	544	9.11	544	9.32
545	4917	545	9.16	545	20.2	545	23.19	545	4917	545	9.16	545	9.05	545	9.25	545	9.57	545	9.81	545	10.37	545	11.57	545	15.71	545	23.19	545	8.92	545	9.16
546	4749	546	9.01	546	20.01	546	22.97	546	4749	546	9.01	546	8.88	546	9.09	546	9.42	546	9.61	546	10.17	546	11.35	546	15.43	546	22.97	546	8.78	546	9.01
547	4552	547	8.87	547	19.78	547	22.84	547	4552	547	8.87	547	8.71	547	8.9	547	9.23	547	9.42	547	9.96	547	11.13	547	15.21	547	22.84	547	8.63	547	8.87
548	4333	548	8.7	548	19.61	548	22.68	548	4333	548	8.7	548	8.58	548	8.73	548	9.04	548	9.23	548	9.78	548	10.92	548	15.03	548	22.68	548	8.48	548	8.7
549	4103	549	8.58	549	19.51	549	22.54	549	4103	549	8.58	549	8.45	549	8.58	549	8.88	549	9.08	549	9.6	549	10.74	549	14.87	549	22.54	549	8.33	549	8.58
550	3869	550	8.47	550	19.51	550	22.5	550	3869	550	8.47	550	8.32	550	8.43	550	8.7	550	8.98	550	9.44	550	10.57	550	14.76	550	22.5	550	8.19	550	8.47
551	3638	551	8.37	551	19.63	551	22.59	551	3638	551	8.37	551	8.24	551	8.32	551	8.58	551	8.83	551	9.29	551	10.43	551	14.69	551	22.59	551	8.1	551	8.37
552	3414	552	8.3	552	19.83	552	22.83	552	3414	552	8.3	552	8.16	552	8.23	552	8.45	552	8.74	552	9.21	552	10.31	552	14.69	552	22.83	552	8.04	552	8.3
553	3202	553	8.22	553	20.07	553	23.18	553	3202	553	8.22	553	8.09	553	8.15	553	8.37	553	8.68	553	9.11	553	10.33	553	14.76	553	23.18	553	7.98	553	8.22
554	3008	554	8.16	554	20.52	554	23.53	554	3008	554	8.16	554	8.07	554	8.11	554	8.37	554	8.64	554	9.07	554	10.39	554	14.93	554	23.53	554	7.96	554	8.16
555	2832	555	8.15	555	20.97	555	24.04	555	2832	555	8.15	555	8.04	555	8.13	555	8.38	555	8.65	555	9.08	555	10.49	555	15.19	555	24.04	555	7.95	555	8.15
556	2678	556	8.14	556	21.56	556	24.69	556	2678	556	8.14	556	8.02	556	8.16	556	8.42	556	8.69	556	9.19	556	10.67	556	15.56	556	24.69	556	7.96	556	8.14
557	2547	557	8.16	557	22.25	557	25.57	557	2547	557	8.16	557	8.06	557	8.19	557	8.53	557	8.78	557	9.35	557	10.92	557	16.05	557	25.57	557	7.99	557	8.16
558	2438	558	8.24	558	23.06	558	26.46	558	2438	558	8.24	558	8.11	558	8.29	558	8.63	558	8.94	558	9.58	558	11.31	558	16.68	558	26.46	558	8.05	558	8.24
559	2355	559	8.34	559	24.04	559	27.43	559	2355	559	8.34	559	8.19	559	8.41	559	8.83	559	9.13	559	9.86	559	11.84	559	17.46	559	27.43	559	8.12	559	8.34
560	2295	560	8.48	560	25.21	560	28.52	560	2295	560	8.48	560	8.3	560	8.56	560	9.05	560	9.41	560	10.24	560	12.4	560	18.39	560	28.52	560	8.26	560	8.48
561	2260	561	8.66	561	26.49	561	29.83	561	2260	561	8.66	561	8.46	561	8.76	561	9.31	561	9.74	561	10.71	561	13.15	561	19.48	561	29.83	561	8.43	561	8.66
562	2247	562	8.87	562	27.93	562	31.26	562	2247	562	8.87	562	8.68	562	9.01	562	9.62	562	10.16	562	11.27	562	14.01	562	20.66	562	31.26	562	8.65	562	8.87
563	2255	563	9.1	563	29.62	563	32.75	563	2255	563	9.1	563	8.99	563	9.29	563	9.98	563	10.66	563	11.9	563	14.96	563	21.96	563	32.75	563	8.88	563	9.1
564	2282	564	9.36	564	31.37	564	34.35	564	2282	564	9.36	564	9.3	564	9.64	564	10.41	564	11.23	564	12.62	564	16.04	564	23.38	564	34.35	564	9.18	564	9.36
565	2325	565	9.65	565	33.21	565	36.03	565	2325	565	9.65	565	9.64	565	10.01	565	10.91	565	11.9	565	13.43	565	17.18	565	24.95	565	36.03	565	9.5	565	9.65
566	2383	566	9.92	566	35.13	566	37.8	566	2383	566	9.92	566	10.04	566	10.45	566	11.47	566	12.59	566	14.31	566	18.43	566	26.62	566	37.8	566	9.86	566	9.92
567	2453	567	10.28	567	37.08	567	39.7	567	2453	567	10.28	567	10.47	567	10.94	567	12.05	567	13.35	567	15.3	567	19.77	567	28.31	567	39.7	567	10.21	567	10.28
568	2530	568	10.65	568	39.07	568	41.62	568	2530	568	10.65	568	10.96	568	11.48	568	12.66	568	14.14	568	16.32	568	21.17	568	30.12	568	41.62	568	10.59	568	10.65
569	2610	569	11.05	569	41.21	569	43.51	569	2610	569	11.05	569	11.39	569	12.02	569	13.3	569	14.94	569	17.37	569	22.67	569	32.01	569	43.51	569	11.01	569	11.05
570	2692	570	11.51	570	43.2	570	45.48	570	2692	570	11.51	570	11.85	570	12.62	570	14	570	15.79	570	18.44	570	24.16	570	33.96	570	45.48	570	11.48	570	11.51
571	2772	571	11.97	571	45.15	571	47.31	571	2772	571	11.97	571	12.37	571	13.21	571	14.73	571	16.61	571	19.53	571	25.69	571	35.86	571	47.31	571	11.91	571	11.97
572	2847	572	12.46	572	47.22	572	49.15	572	2847	572	12.46	572	12.89	572	13.79	572	15.44	572	17.46	572	20.63	572	27.27	572	37.64	572	49.15	572	12.34	572	12.46
573	2913	573	13.02	573	49.19	573	51.05	573	2913	573	13.02	573	13.37	573	14.43	573	16.17	573	18.35	573	21.73	573	28.81	573	39.44	573	51.05	573	12.83	573	13.02
574	2969	574	13.57	574	51.16	574	52.78	574	2969	574	13.57	574	13.91	574	15.05	574	16.95	574	19.22	574	22.86	574	30.35	574	41.3	574	52.78	574	13.35	574	13.57
575	3014	575	14.13	575	53.01	575	54.34	575	3014	575	14.13	575	14.43	575	15.66	575	17.73	575	20.1	575	23.96	575	31.83	575	43.05	575	54.34	575	13.91	575	14.13
576	3046	576	14.71	576	54.67	576	55.87	576	3046	576	14.71	576	15.06	576	16.33	576	18.58	576	21.03	576	25.12	576	33.37	576	44.76	576	55.87	576	14.48	576	14.71
577	3062	577	15.28	577	56.35	577	57.37	577	3062	577	15.28	577	15.71	577	17.03	577	19.38	577	21.98	577	26.28	577	34.92	577	46.33	577	57.37	577	15.05	577	15.28
578	3063	578	15.98	578	57.94	578	58.63	578	3063	578	15.98	578	16.35	578	17.82	578	20.23	578	23	578	27.53	578	36.47	578	47.89	578	58.63	578	15.72	578	15.98
579	3049	579	16.71	579	59.28	579	59.87	579	3049	579	16.71	579	17.14	579	18.7	579	21.19	579	24.03	579	28.85	579	38	579	49.5	579	59.87	579	16.46	579	16.71
580	3018	580	17.51	580	60.52	580	60.93	580	3018	580	17.51	580	18.04	580	19.59	580	22.21	580	25.23	580	30.21	580	39.6	580	50.99	580	60.93	580	17.31	580	17.51
581	2975	581	18.45	581	61.56	581	61.87	581	2975	581	18.45	581	18.98	581	20.63	581	23.33	581	26.53	581	31.62	581	41.33	581	52.37	581	61.87	581	18.26	581	18.45
582	2917	582	19.51	582	62.59	582	62.71	582	2917	582	19.51	582	20.11	582	21.79	582	24.59	582	28	582	33.24	582	43.12	582	53.87	582	62.71	582	19.36	582	19.51
583	2848	583	20.72	583	63.55	583	63.35	583	2848	583	20.72	583	21.3	583	23.1	583	26	583	29.61	583	34.96	583	44.98	583	55.23	583	63.35	583	20.57	583	20.72
584	2769	584	22.18	584	64.36	584	63.75	584	2769	584	22.18	584	22.73	584	24.58	584	27.73	584	31.3	584	36.95	584	47.12	584	56.65	584	63.75	584	21.99	584	22.18
585	2684	585	23.76	585	65.21	585	64.27	585	2684	585	23.76	585	24.36	585	26.3	585	29.66	585	33.25	585	39.07	585	49.34	585	58.17	585	64.27	585	23.6	585	23.76
586	2591	586	25.65	586	65.92	586	64.66	586	2591	586	25.65	586	26.2	586	28.23	586	31.86	586	35.5	586	41.35	586	51.82	586	59.68	586	64.66	586	25.43	586	25.65
587	2494	587	27.84	587	66.63	587	64.76	587	2494	587	27.84	587	28.33	587	30.49	587	34.27	587	38.01	587	43.89	587	54.45	587	61.14	587	64.76	587	27.48	587	27.84
588	2394	588	30.23	588	67.23	588	64.72	588	2394	588	30.23	588	30.77	588	32.96	588	36.93	588	40.71	588	46.65	588	57.11	588	62.59	588	64.72	588	29.84	588	30.23
589	2294	589	33.04	589	67.8	589	64.64	589	2294	589	33.04	589	33.55	589	35.75	589	39.99	589	43.58	589	49.7	589	60.04	589	63.9	589	64.64	589	32.49	589	33.04
590	2192	590	36.23	590	68.15	590	64.44	590	2192	590	36.23	590	36.72	590	38.9	590	43.19	590	46.88	590	52.94	590	63.07	590	65.28	590	64.44	590	35.65	590	36.23
591	2093	591	39.71	591	68.53	591	64.22	591	2093	591	39.71	591	40.17	591	42.41	591	46.71	591	50.52	591	56.38	591	66.17	591	66.63	591	64.22	591	39.12	591	39.71
592	1995	592	43.68	592	68.71	592	63.82	592	1995	592	43.68	592	43.97	592	46.23	592	50.52	592	54.42	592	60.03	592	69.46	592	67.85	592	63.82	592	43	592	43.68
593	1901	593	48.03	593	68.87	593	63.27	593	1901	593	48.03	593	48.07	593	50.38	593	54.57	593	58.44	593	63.86	593	72.78	593	69.11	593	63.27	593	47.27	593	48.03
594	1812	594	52.74	594	68.86	594	62.8	594	1812	594	52.74	594	52.7	594	54.88	594	59.02	594	62.59	594	68	594	76.22	594	70.4	594	62.8	594	51.83	594	52.74
595	1725	595	57.83	595	68.86	595	62.34	595	1725	595	57.83	595	57.61	595	59.67	595	63.7	595	67.09	595	72.15	595	79.69	595	71.6	595	62.34	595	56.82	595	57.83
596	1644	596	63.21	596	68.71	596	61.78	596	1644	596	63.21	596	62.69	596	64.75	596	68.56	596	71.91	596	76.34	596	83.08	596	72.77	596	61.78	596	62.13	596	63.21
597	1568	597	68.87	597	68.75	597	61.26	597	1568	597	68.87	597	68.07	597	70.05	597	73.62	597	76.74	597	80.76	597	86.47	597	73.84	597	61.26	597	67.66	597	68.87
598	1498	598	74.88	598	68.65	598	60.66	598	1498	598	74.88	598	73.72	598	75.38	598	78.93	598	81.64	598	85.19	598	89.74	598	74.85	598	60.66	598	73.55	598	74.88
599	1434	599	81.09	599	68.46	599	60.09	599	1434	599	81.09	599	79.62	599	81.1	599	84.37	599	86.75	599	89.67	599	93.04	599	75.81	599	60.09	599	79.57	599	81.09
600	1375	600	87.56	600	68.31	600	59.46	600	1375	600	87.56	600	85.77	600	86.98	600	89.96	600	91.93	600	94.21	600	96.18	600	76.67	600	59.46	600	85.87	600	87.56
601	1322	601	94.3	601	68.19	601	58.8	601	1322	601	94.3	601	92.17	601	93.09	601	95.68	601	97.33	601	98.8	601	99.27	601	77.49	601	58.8	601	92.56	601	94.3
602	1276	602	101.5	602	67.99	602	58.2	602	1276	602	101.5	602	98.83	602	99.52	602	101.5	602	102.6	602	103.6	602	102.4	602	78.45	602	58.2	602	99.5	602	101.5
603	1236	603	109	603	67.79	603	57.61	603	1236	603	109	603	105.9	603	106.1	603	107.5	603	108.3	603	108.5	603	105.9	603	79.33	603	57.61	603	106.8	603	109
604	1202	604	117.2	604	67.51	604	57.04	604	1202	604	117.2	604	113.6	604	113.2	604	114.1	604	114.3	604	113.7	604	109.4	604	80.41	604	57.04	604	114.4	604	117.2
605	1173	605	125.7	605	67.34	605	56.55	605	1173	605	125.7	605	121.5	605	120.9	605	120.9	605	120.6	605	119.1	605	113.2	605	81.68	605	56.55	605	122.6	605	125.7
606	1150	606	135	606	67.23	606	55.99	606	1150	606	135	606	130.1	606	129	606	128.3	606	127.4	606	125	606	117.3	606	83.17	606	55.99	606	131.4	606	135
607	1134	607	145	607	67.31	607	55.56	607	1134	607	145	607	139.5	607	138	607	136.6	607	134.9	607	131.7	607	122.1	607	84.72	607	55.56	607	141	607	145
608	1123	608	156	608	67.55	608	55.14	608	1123	608	156	608	149.7	608	147.9	608	145.5	608	143.3	608	138.9	608	127.6	608	86.77	608	55.14	608	151.6	608	156
609	1118	609	168.3	609	68.01	609	54.79	609	1118	609	168.3	609	161	609	158.8	609	155.6	609	152.9	609	147.3	609	133.9	609	89.29	609	54.79	609	163.4	609	168.3
610	1118	610	181.8	610	68.77	610	54.52	610	1118	610	181.8	610	173.3	610	171	610	167	610	163.4	610	156.7	610	140.9	610	92.31	610	54.52	610	176.2	610	181.8
611	1124	611	196.6	611	69.91	611	54.38	611	1124	611	196.6	611	187.1	611	184.3	611	179.7	611	175.4	611	167.4	611	149.1	611	95.89	611	54.38	611	190.6	611	196.6
612	1134	612	213.2	612	71.28	612	54.24	612	1134	612	213.2	612	202.8	612	199.5	612	193.9	612	188.7	612	179.5	612	158.5	612	100	612	54.24	612	206.5	612	213.2
613	1149	613	231.9	613	73.17	613	54.39	613	1149	613	231.9	613	220.3	613	216.8	613	210.1	613	203.9	613	193.1	613	169.5	613	104.9	613	54.39	613	224.4	613	231.9
614	1168	614	252.6	614	75.44	614	54.74	614	1168	614	252.6	614	239.9	614	235.8	614	227.9	614	221	614	208.8	614	181.7	614	111	614	54.74	614	244.3	614	252.6
615	1190	615	275.4	615	77.98	615	55.23	615	1190	615	275.4	615	261.4	615	256.7	615	248	615	239.9	615	226.1	615	195.3	615	117.7	615	55.23	615	266.1	615	275.4
616	1215	616	300.6	616	81.03	616	55.89	616	1215	616	300.6	616	285.6	616	280.2	616	270.4	616	260.9	616	245.2	616	210.7	616	124.9	616	55.89	616	290.4	616	300.6
617	1242	617	328.4	617	84.31	617	56.72	617	1242	617	328.4	617	312.2	617	306.1	617	295	617	284.3	617	266.5	617	227.6	617	133.2	617	56.72	617	317.3	617	328.4
618	1271	618	359.8	618	88.06	618	57.72	618	1271	618	359.8	618	341.7	618	335.1	618	322.4	618	309.9	618	289.9	618	246.5	618	142.2	618	57.72	618	347.4	618	359.8
619	1301	619	394.4	619	92.29	619	59.04	619	1301	619	394.4	619	374.2	619	366.9	619	352.6	619	338.6	619	315.9	619	267.1	619	152.1	619	59.04	619	381.1	619	394.4
620	1331	620	432.4	620	96.8	620	60.32	620	1331	620	432.4	620	410.3	620	401.6	620	385.9	620	369.9	620	344.4	620	289.3	620	163	620	60.32	620	418	620	432.4
621	1361	621	474.8	621	101.4	621	61.73	621	1361	621	474.8	621	450.1	621	440.1	621	422.3	621	403.9	621	375.3	621	313.5	621	174.3	621	61.73	621	459.1	621	474.8
622	1390	622	524.3	622	106.5	622	63.21	622	1390	622	524.3	622	493.8	622	482.3	622	461.7	622	440.9	622	408.3	622	339.3	622	186.4	622	63.21	622	503.6	622	524.3
623	1417	623	575.1	623	112	623	64.9	623	1417	623	575.1	623	541.2	623	532	623	504.6	623	480.8	623	443.8	623	366.5	623	199	623	64.9	623	552.7	623	575.1
624	1442	624	630.8	624	117.5	624	66.67	624	1442	624	630.8	624	593.2	624	582.7	624	551	624	524.5	624	481.6	624	395.8	624	212.1	624	66.67	624	606.4	624	630.8
625	1464	625	691.4	625	123.1	625	68.48	625	1464	625	691.4	625	650.5	625	637.4	625	601.3	625	571.1	625	522.1	625	425.9	625	225.5	625	68.48	625	665.2	625	691.4
626	1484	626	757.5	626	128.6	626	70.28	626	1484	626	757.5	626	712.3	626	696.4	626	655.2	626	620.1	626	564.2	626	457.3	626	238.7	626	70.28	626	728.6	626	757.5
627	1500	627	828	627	133.9	627	72.06	627	1500	627	828	627	777.9	627	758.3	627	711.2	627	671.2	627	607.9	627	489.3	627	251.8	627	72.06	627	796.5	627	828
628	1511	628	902.4	628	139	628	73.71	628	1511	628	902.4	628	847.5	628	823.8	628	770.4	628	724.3	628	652.4	628	521.2	628	264.6	628	73.71	628	868.2	628	902.4
629	1519	629	977.8	629	143.5	629	75.46	629	1519	629	977.8	629	919.9	629	892.1	629	831.7	629	778.6	629	698.2	629	553.2	629	276.9	629	75.46	629	944.1	629	977.8
630	1522	630	1058	630	147.5	630	76.89	630	1522	630	1058	630	995.1	630	958.4	630	893.6	630	833.7	630	744	630	584.3	630	288.3	630	76.89	630	1022	630	1058
631	1521	631	1140	631	151.3	631	77.95	631	1521	631	1140	631	1071	631	1028	631	955.7	631	887.4	631	788.2	631	614	631	298.4	631	77.95	631	1101	631	1140
632	1517	632	1222	632	153.9	632	78.58	632	1517	632	1222	632	1145	632	1096	632	1015	632	939.2	632	830.4	632	641.5	632	307.3	632	78.58	632	1179	632	1222
633	1508	633	1301	633	156	633	78.97	633	1508	633	1301	633	1217	633	1162	633	1072	633	988.8	633	869.5	633	666.2	633	314.6	633	78.97	633	1254	633	1301
634	1495	634	1376	634	157.3	634	79.22	634	1495	634	1376	634	1285	634	1224	634	1126	634	1034	634	904.8	634	687.7	634	320.3	634	79.22	634	1327	634	1376
635	1479	635	1445	635	157.9	635	79.18	635	1479	635	1445	635	1348	635	1280	635	1173	635	1074	635	934.8	635	705.7	635	324	635	79.18	635	1393	635	1445
636	1459	636	1508	636	157.7	636	78.61	636	1459	636	1508	636	1404	636	1330	636	1214	636	1108	636	959.8	636	719.6	636	325.9	636	78.61	636	1452	636	1508
637	1437	637	1561	637	156.8	637	77.73	637	1437	637	1561	637	1450	637	1370	637	1247	637	1135	637	978.3	637	728.7	637	326.2	637	77.73	637	1502	637	1561
638	1412	638	1604	638	155	638	76.73	638	1412	638	1604	638	1487	638	1401	638	1271	638	1154	638	990.9	638	733.2	638	324.7	638	76.73	638	1542	638	1604
639	1384	639	1636	639	152.8	639	75.55	639	1384	639	1636	639	1513	639	1423	639	1288	639	1166	639	996.9	639	733.2	639	321.4	639	75.55	639	1571	639	1636
640	1355	640	1655	640	149.9	640	74.12	640	1355	640	1655	640	1528	640	1434	640	1295	640	1169	640	996.2	640	728.8	640	316.6	640	74.12	640	1588	640	1655
641	1324	641	1662	641	146.5	641	72.39	641	1324	641	1662	641	1533	641	1435	641	1292	641	1163	641	988.4	641	720	641	310	641	72.39	641	1593	641	1662
642	1292	642	1657	642	142.5	642	70.48	642	1292	642	1657	642	1526	642	1426	642	1280	642	1151	642	974.6	642	706.3	642	302.1	642	70.48	642	1587	642	1657
643	1258	643	1639	643	138.3	643	68.44	643	1258	643	1639	643	1508	643	1407	643	1261	643	1131	643	954.5	643	689.2	643	293	643	68.44	643	1569	643	1639
644	1225	644	1611	644	133.4	644	66.34	644	1225	644	1611	644	1480	644	1379	644	1234	644	1104	644	929.5	644	669	644	283	644	66.34	644	1541	644	1611
645	1191	645	1573	645	128.3	645	64.11	645	1191	645	1573	645	1444	645	1344	645	1200	645	1072	645	900.2	645	645.4	645	271.9	645	64.11	645	1505	645	1573
646	1157	646	1526	646	123	646	61.91	646	1157	646	1526	646	1401	646	1302	646	1160	646	1034	646	866.7	646	619.9	646	260.1	646	61.91	646	1460	646	1526
647	1123	647	1472	647	117.5	647	59.56	647	1123	647	1472	647	1351	647	1254	647	1116	647	993.2	647	830.6	647	592.7	647	247.8	647	59.56	647	1409	647	1472
648	1089	648	1414	648	111.9	648	57.18	648	1089	648	1414	648	1297	648	1201	648	1068	648	949.1	648	792.8	648	564.2	648	235.7	648	57.18	648	1353	648	1414
649	1057	649	1353	649	106.3	649	54.87	649	1057	649	1353	649	1239	649	1146	649	1018	649	903.1	649	753.4	649	535.6	649	223.3	649	54.87	649	1294	649	1353
650	1025	650	1289	650	100.8	650	52.6	650	1025	650	1289	650	1179	650	1090	650	967.7	650	857	650	713.6	650	506.8	650	211.1	650	52.6	650	1233	650	1289
651	993.5	651	1223	651	95.57	651	50.34	651	993.5	651	1223	651	1118	651	1032	651	916.1	651	809.8	651	673.7	651	478.2	651	198.9	651	50.34	651	1170	651	1223
652	963.4	652	1157	652	90.41	652	48.2	652	963.4	652	1157	652	1058	652	975.6	652	865.3	652	763.3	652	634	652	450.4	652	187.4	652	48.2	652	1107	652	1157
653	934.1	653	1092	653	85.41	653	46.03	653	934.1	653	1092	653	997.8	653	919.8	653	815.2	653	718.2	653	595.6	653	423.2	653	176.3	653	46.03	653	1044	653	1092
654	906.5	654	1028	654	80.69	654	44.08	654	906.5	654	1028	654	939.3	654	865.4	654	766.5	654	674.7	654	558.5	654	397	654	165.5	654	44.08	654	984.3	654	1028
655	879.9	655	967.5	655	76.1	655	42.11	655	879.9	655	967.5	655	882.8	655	813.7	655	719.7	655	633.1	655	523.1	655	372.1	655	155.3	655	42.11	655	925.6	655	967.5
656	854.4	656	908.8	656	71.86	656	40.21	656	854.4	656	908.8	656	828.7	656	764.1	656	675.2	656	593.2	656	489.8	656	348.3	656	145.5	656	40.21	656	869.1	656	908.8
657	830.3	657	852.6	657	67.81	657	38.42	657	830.3	657	852.6	657	778.2	657	717.4	657	632.9	657	555.3	657	458.2	657	325.7	657	136.4	657	38.42	657	815.8	657	852.6
658	807.3	658	799.9	658	63.9	658	36.72	658	807.3	658	799.9	658	730.6	658	672.8	658	593.1	658	520.2	658	428.6	658	304.8	658	127.9	658	36.72	658	765.6	658	799.9
659	785.2	659	750.8	659	60.35	659	35.08	659	785.2	659	750.8	659	686.1	659	631.7	659	556.2	659	487.8	659	401.4	659	285.4	659	119.8	659	35.08	659	719.1	659	750.8
660	764.9	660	705.4	660	56.98	660	33.63	660	764.9	660	705.4	660	644.9	660	593.5	660	522.2	660	457.2	660	375.8	660	267.2	660	112.4	660	33.63	660	676.2	660	705.4
661	745.3	661	663.6	661	53.74	661	32.21	661	745.3	661	663.6	661	607.4	661	558.8	661	490.8	661	429.5	661	352.3	661	250.6	661	105.6	661	32.21	661	636	661	663.6
662	726.6	662	625.1	662	50.88	662	30.92	662	726.6	662	625.1	662	572.7	662	526.4	662	462.2	662	403.8	662	330.9	662	235.4	662	99.32	662	30.92	662	599.6	662	625.1
663	709	663	589.7	663	48.12	663	29.69	663	709	663	589.7	663	541.2	663	496.8	663	435.4	663	380	663	311.3	663	221.7	663	93.48	663	29.69	663	566.5	663	589.7
664	692.3	664	558	664	45.68	664	28.55	664	692.3	664	558	664	512.7	664	470.4	664	411.7	664	358.7	664	293.6	664	209.2	664	88.13	664	28.55	664	536.7	664	558
665	676.8	665	529.9	665	43.51	665	27.48	665	676.8	665	529.9	665	487.3	665	447.1	665	390.8	665	339.6	665	278.2	665	197.9	665	83.25	665	27.48	665	510.3	665	529.9
666	662.1	666	505.1	666	41.51	666	26.54	666	662.1	666	505.1	666	464.8	666	426.4	666	372.6	666	323	666	264.2	666	188	666	79.08	666	26.54	666	487	666	505.1
667	648	667	483.7	667	39.79	667	25.64	667	648	667	483.7	667	446	667	408.5	667	356.6	667	308.9	667	252.5	667	179.5	667	75.39	667	25.64	667	466.7	667	483.7
668	634.7	668	465.7	668	38.31	668	24.77	668	634.7	668	465.7	668	429.7	668	393.2	668	342.9	668	296.5	668	242.6	668	172	668	72.11	668	24.77	668	450.1	668	465.7
669	622.3	669	451.1	669	36.94	669	24.07	669	622.3	669	451.1	669	416.4	669	381	669	331.9	669	286.3	669	234	669	165.7	669	69.33	669	24.07	669	436.6	669	451.1
670	610.6	670	439.8	670	35.82	670	23.45	670	610.6	670	439.8	670	406.1	670	371.3	670	323.5	670	278.7	670	226.9	670	160.6	670	67.07	670	23.45	670	426	670	439.8
671	599.9	671	431.2	671	34.81	671	22.88	671	599.9	671	431.2	671	398.5	671	364.1	671	317	671	272.4	671	221.6	671	156.4	671	65.16	671	22.88	671	418.1	671	431.2
672	589.6	672	425.3	672	33.9	672	22.36	672	589.6	672	425.3	672	392.7	672	358.8	672	312.1	672	267.8	672	217.2	672	153.2	672	63.64	672	22.36	672	412.7	672	425.3
673	579.7	673	421.5	673	33.18	673	21.82	673	579.7	673	421.5	673	389.7	673	355.7	673	308.6	673	264.6	673	214.3	673	150.9	673	62.38	673	21.82	673	409.7	673	421.5
674	570.5	674	420	674	32.53	674	21.38	674	570.5	674	420	674	388.4	674	354.4	674	306.7	674	262.5	674	212.3	674	149.1	674	61.33	674	21.38	674	408.7	674	420
675	561.3	675	420.1	675	32.01	675	21.05	675	561.3	675	420.1	675	389.1	675	354.9	675	306.7	675	261.6	675	211	675	148.2	675	60.68	675	21.05	675	409.4	675	420.1
676	552.1	676	422.1	676	31.62	676	20.76	676	552.1	676	422.1	676	391.4	676	356.7	676	307.8	676	261.9	676	211.1	676	147.9	676	60.27	676	20.76	676	411.8	676	422.1
677	543.4	677	426.1	677	31.29	677	20.47	677	543.4	677	426.1	677	395.3	677	359.9	677	310.1	677	263.2	677	212.1	677	148	677	60.06	677	20.47	677	415.9	677	426.1
678	534.8	678	431.1	678	31.13	678	20.26	678	534.8	678	431.1	678	400.1	678	364.1	678	313.4	678	265.8	678	213.6	678	148.9	678	60.07	678	20.26	678	421.4	678	431.1
679	526.2	679	437.4	679	31.1	679	20.14	679	526.2	679	437.4	679	406.3	679	369.3	679	317.5	679	269.1	679	215.8	679	150.1	679	60.28	679	20.14	679	427.7	679	437.4
680	517.9	680	445	680	31.12	680	20.1	680	517.9	680	445	680	413.3	680	375.6	680	322.5	680	272.9	680	218.6	680	151.8	680	60.57	680	20.1	680	435	680	445
681	509.4	681	453.1	681	31.23	681	20.1	681	509.4	681	453.1	681	420.9	681	382.3	681	328.5	681	277.2	681	221.9	681	153.8	681	61.19	681	20.1	681	443	681	453.1
682	501.4	682	462	682	31.44	682	20.09	682	501.4	682	462	682	428.7	682	389.5	682	334.3	682	281.9	682	225.4	682	155.9	682	61.78	682	20.09	682	451.4	682	462
683	493.5	683	470.7	683	31.63	683	20.03	683	493.5	683	470.7	683	436.2	683	396.3	683	340.4	683	286.6	683	228.8	683	157.9	683	62.39	683	20.03	683	459.6	683	470.7
684	485.9	684	478.6	684	31.82	684	20.04	684	485.9	684	478.6	684	443.3	684	402.7	684	345.9	684	290.7	684	231.8	684	159.8	684	62.89	684	20.04	684	467.4	684	478.6
685	477.9	685	486	685	31.87	685	19.98	685	477.9	685	486	685	449.8	685	408.4	685	350.5	685	294.3	685	234.2	685	161.1	685	63.23	685	19.98	685	474.2	685	486
686	470.2	686	491.9	686	31.8	686	19.91	686	470.2	686	491.9	686	454.7	686	412.9	686	354	686	296.8	686	235.8	686	161.7	686	63.18	686	19.91	686	479.7	686	491.9
687	462.4	687	495.8	687	31.57	687	19.78	687	462.4	687	495.8	687	457.9	687	415.7	687	356.2	687	298.2	687	236.4	687	161.6	687	62.94	687	19.78	687	483.5	687	495.8
688	454.7	688	497.9	688	31.18	688	19.53	688	454.7	688	497.9	688	459.2	688	416.8	688	356.8	688	298	688	235.6	688	160.6	688	62.14	688	19.53	688	485.2	688	497.9
689	446.7	689	497.5	689	30.54	689	19.19	689	446.7	689	497.5	689	458.8	689	415.2	689	355.5	689	296.4	689	233.4	689	158.4	689	60.96	689	19.19	689	484.4	689	497.5
690	438.8	690	494.7	690	29.74	690	18.84	690	438.8	690	494.7	690	455.8	690	412	690	352	690	292.8	690	229.8	690	155.5	690	59.35	690	18.84	690	481.1	690	494.7
691	430.4	691	489.4	691	28.82	691	18.38	691	430.4	691	489.4	691	450.6	691	406.7	691	347	691	287.7	691	224.9	691	151.4	691	57.39	691	18.38	691	475.6	691	489.4
692	422.6	692	481.8	692	27.74	692	17.89	692	422.6	692	481.8	692	443.3	692	399.3	692	340	692	281.1	692	219	692	146.6	692	55.04	692	17.89	692	467.7	692	481.8
693	414.5	693	472	693	26.51	693	17.26	693	414.5	693	472	693	434.5	693	390.5	693	331.7	693	273.3	693	211.9	693	141.2	693	52.52	693	17.26	693	458.2	693	472
694	406.3	694	460.6	694	25.29	694	16.61	694	406.3	694	460.6	694	423.5	694	380.1	694	322.1	694	264.4	694	203.8	694	135.1	694	49.79	694	16.61	694	446.8	694	460.6
695	398.1	695	447.8	695	24.03	695	15.98	695	398.1	695	447.8	695	411.2	695	368.4	695	311.1	695	254.9	695	195.4	695	128.9	695	47.02	695	15.98	695	434	695	447.8
696	390.2	696	433.8	696	22.75	696	15.36	696	390.2	696	433.8	696	397.5	696	356.3	696	300	696	244.8	696	186.9	696	122.7	696	44.28	696	15.36	696	420.3	696	433.8
697	381.9	697	418.9	697	21.57	697	14.77	697	381.9	697	418.9	697	383.8	697	343.9	697	288.5	697	234.9	697	178.2	697	116.4	697	41.61	697	14.77	697	406.5	697	418.9
698	374	698	403.8	698	20.39	698	14.21	698	374	698	403.8	698	370	698	331.3	698	276.9	698	224.8	698	169.8	698	110.4	698	39.12	698	14.21	698	391.9	698	403.8
699	366	699	388.6	699	19.34	699	13.68	699	366	699	388.6	699	356.3	699	318.7	699	265.9	699	214.7	699	161.8	699	104.8	699	36.88	699	13.68	699	377.3	699	388.6
700	358.1	700	373.8	700	18.41	700	13.24	700	358.1	700	373.8	700	342.3	700	306.3	700	255	700	205.2	700	154.2	700	99.46	700	34.87	700	13.24	700	362.8	700	373.8
701	350.6	701	359.4	701	17.59	701	12.79	701	350.6	701	359.4	701	328.8	701	294	701	244.4	701	196.1	701	147	701	94.6	701	32.98	701	12.79	701	348.4	701	359.4
702	342.9	702	344.9	702	16.85	702	12.38	702	342.9	702	344.9	702	315.7	702	282	702	234.3	702	187.3	702	140.2	702	90.01	702	31.33	702	12.38	702	334.3	702	344.9
703	335.3	703	330.6	703	16.16	703	12	703	335.3	703	330.6	703	302.8	703	270.2	703	224.2	703	179	703	133.6	703	85.59	703	29.83	703	12	703	320.5	703	330.6
704	328.1	704	316.7	704	15.53	704	11.63	704	328.1	704	316.7	704	290.1	704	258.5	704	214.5	704	170.7	704	127.4	704	81.45	704	28.44	704	11.63	704	306.5	704	316.7
705	320.8	705	303.2	705	14.93	705	11.3	705	320.8	705	303.2	705	277.5	705	247	705	204.9	705	162.9	705	121.4	705	77.57	705	27.11	705	11.3	705	293.1	705	303.2
706	313.6	706	289.5	706	14.39	706	10.99	706	313.6	706	289.5	706	264.6	706	235.7	706	195.5	706	155.2	706	115.4	706	73.76	706	25.89	706	10.99	706	279.7	706	289.5
707	306.3	707	276	707	13.89	707	10.69	707	306.3	707	276	707	252.4	707	224.5	707	186.4	707	147.9	707	109.7	707	70.11	707	24.7	707	10.69	707	266.6	707	276
708	299	708	262.6	708	13.41	708	10.42	708	299	708	262.6	708	240.4	708	213.7	708	177.4	708	140.8	708	104.3	708	66.51	708	23.63	708	10.42	708	253.9	708	262.6
709	292.1	709	249.7	709	12.93	709	10.16	709	292.1	709	249.7	709	228.7	709	203.2	709	168.7	709	133.7	709	99.2	709	63.15	709	22.59	709	10.16	709	241.5	709	249.7
710	285.3	710	237.5	710	12.52	710	9.95	710	285.3	710	237.5	710	217.5	710	193.2	710	160.6	710	127.1	710	94.39	710	60.12	710	21.65	710	9.95	710	229.8	710	237.5
711	278.3	711	226	711	12.16	711	9.73	711	278.3	711	226	711	207.1	711	184	711	152.9	711	121	711	90.04	711	57.35	711	20.84	711	9.73	711	218.7	711	226
712	271.6	712	215.3	712	11.9	712	9.54	712	271.6	712	215.3	712	197.3	712	175.5	712	145.7	712	115.5	712	86.03	712	54.94	712	20.15	712	9.54	712	208.5	712	215.3
713	265.2	713	205.7	713	11.65	713	9.39	713	265.2	713	205.7	713	188.5	713	167.7	713	139.2	713	110.7	713	82.66	713	52.92	713	19.6	713	9.39	713	199.3	713	205.7
714	258.7	714	197	714	11.51	714	9.25	714	258.7	714	197	714	180.3	714	160.7	714	133.5	714	106.3	714	79.8	714	51.27	714	19.17	714	9.25	714	190.7	714	197
715	252.4	715	189	715	11.42	715	9.18	715	252.4	715	189	715	173.3	715	154.5	715	128.6	715	102.6	715	77.53	715	50.09	715	18.91	715	9.18	715	183.3	715	189
716	246.1	716	182.1	716	11.41	716	9.15	716	246.1	716	182.1	716	167.1	716	149.1	716	124.3	716	99.83	716	75.65	716	49.23	716	18.82	716	9.15	716	176.7	716	182.1
717	240	717	175.8	717	11.42	717	9.14	717	240	717	175.8	717	161.5	717	144.5	717	120.7	717	97.36	717	74.25	717	48.63	717	18.73	717	9.14	717	170.7	717	175.8
718	234.1	718	170.2	718	11.48	718	9.16	718	234.1	718	170.2	718	156.5	718	140.2	718	117.5	718	95.39	718	73.1	718	48.24	718	18.79	718	9.16	718	165.3	718	170.2
719	228.2	719	164.9	719	11.57	719	9.19	719	228.2	719	164.9	719	151.9	719	136.3	719	114.7	719	93.55	719	72.25	719	47.99	719	18.98	719	9.19	719	160.3	719	164.9
720	222.3	720	160	720	11.71	720	9.22	720	222.3	720	160	720	147.8	720	132.8	720	112.1	720	92.05	720	71.45	720	47.76	720	19.22	720	9.22	720	155.6	720	160
721	216.7	721	155.4	721	11.83	721	9.27	721	216.7	721	155.4	721	143.8	721	129.3	721	109.7	721	90.72	721	70.71	721	47.56	721	19.39	721	9.27	721	151.3	721	155.4
722	211.2	722	150.9	722	11.93	722	9.32	722	211.2	722	150.9	722	139.6	722	126	722	107.4	722	89.12	722	69.85	722	47.38	722	19.59	722	9.32	722	146.8	722	150.9
723	205.9	723	146.4	723	12.03	723	9.36	723	205.9	723	146.4	723	135.8	723	122.5	723	104.8	723	87.44	723	69.06	723	47.19	723	19.76	723	9.36	723	142.4	723	146.4
724	200.9	724	142.1	724	12.13	724	9.37	724	200.9	724	142.1	724	132	724	119	724	102.2	724	85.75	724	68.14	724	46.89	724	19.92	724	9.37	724	138.1	724	142.1
725	195.9	725	137.7	725	12.21	725	9.37	725	195.9	725	137.7	725	127.8	725	115.7	725	99.52	725	83.89	725	67.16	725	46.52	725	20.03	725	9.37	725	133.9	725	137.7
726	191.3	726	133.5	726	12.28	726	9.41	726	191.3	726	133.5	726	124	726	112.3	726	96.89	726	82.19	726	66	726	46.05	726	20.09	726	9.41	726	129.8	726	133.5
727	187.1	727	129.4	727	12.33	727	9.44	727	187.1	727	129.4	727	120.2	727	108.8	727	94.3	727	80.23	727	64.97	727	45.61	727	20.15	727	9.44	727	125.8	727	129.4
728	182.6	728	125.4	728	12.35	728	9.44	728	182.6	728	125.4	728	116.4	728	105.7	728	91.68	728	78.25	728	63.77	728	45.15	728	20.23	728	9.44	728	121.8	728	125.4
729	178.6	729	121.5	729	12.36	729	9.42	729	178.6	729	121.5	729	113	729	102.5	729	89.08	729	76.61	729	62.61	729	44.56	729	20.23	729	9.42	729	118	729	121.5
730	174.5	730	117.8	730	12.33	730	9.42	730	174.5	730	117.8	730	109.6	730	99.67	730	86.96	730	74.92	730	61.46	730	43.92	730	20.21	730	9.42	730	114.5	730	117.8
731	170.4	731	114.4	731	12.38	731	9.42	731	170.4	731	114.4	731	106.4	731	96.94	731	84.85	731	73.24	731	60.4	731	43.42	731	20.24	731	9.42	731	111.3	731	114.4
732	166.4	732	111.3	732	12.4	732	9.45	732	166.4	732	111.3	732	103.6	732	94.4	732	82.98	732	71.64	732	59.35	732	42.96	732	20.26	732	9.45	732	108.3	732	111.3
733	162.5	733	108.5	733	12.39	733	9.43	733	162.5	733	108.5	733	100.8	733	91.99	733	81	733	70.1	733	58.5	733	42.5	733	20.2	733	9.43	733	105.5	733	108.5
734	158.7	734	105.8	734	12.42	734	9.39	734	158.7	734	105.8	734	98.31	734	89.86	734	79.2	734	68.76	734	57.55	734	42.02	734	20.16	734	9.39	734	103.1	734	105.8
735	155	735	103.5	735	12.47	735	9.39	735	155	735	103.5	735	96.04	735	87.82	735	77.58	735	67.57	735	56.76	735	41.59	735	20.11	735	9.39	735	100.7	735	103.5
736	151.4	736	101.3	736	12.47	736	9.39	736	151.4	736	101.3	736	93.93	736	86.06	736	76.22	736	66.51	736	56.04	736	41.22	736	20.11	736	9.39	736	98.57	736	101.3
737	147.9	737	99.25	737	12.53	737	9.39	737	147.9	737	99.25	737	92.04	737	84.53	737	74.77	737	65.51	737	55.34	737	40.94	737	20.08	737	9.39	737	96.42	737	99.25
738	144.6	738	97.43	738	12.54	738	9.35	738	144.6	738	97.43	738	90.24	738	83.08	738	73.47	738	64.64	738	54.68	738	40.6	738	20.08	738	9.35	738	94.67	738	97.43
739	141.4	739	95.85	739	12.57	739	9.31	739	141.4	739	95.85	739	88.79	739	81.77	739	72.28	739	64.01	739	54.2	739	40.25	739	19.99	739	9.31	739	92.98	739	95.85
740	138.1	740	94.37	740	12.58	740	9.28	740	138.1	740	94.37	740	87.6	740	80.63	740	71.47	740	63.36	740	53.65	740	39.95	740	19.97	740	9.28	740	91.42	740	94.37
741	134.9	741	93.14	741	12.56	741	9.28	741	134.9	741	93.14	741	86.45	741	79.7	741	70.73	741	62.72	741	53.18	741	39.81	741	19.97	741	9.28	741	89.95	741	93.14
742	131.8	742	92.04	742	12.54	742	9.25	742	131.8	742	92.04	742	85.57	742	78.88	742	70.05	742	62.29	742	52.83	742	39.67	742	20.02	742	9.25	742	88.88	742	92.04
743	128.8	743	91.16	743	12.58	743	9.2	743	128.8	743	91.16	743	84.94	743	78.18	743	69.42	743	61.73	743	52.55	743	39.59	743	20	743	9.2	743	88.16	743	91.16
744	126	744	90.7	744	12.6	744	9.16	744	126	744	90.7	744	84.23	744	77.46	744	69.05	744	61.39	744	52.39	744	39.44	744	20.05	744	9.16	744	87.69	744	90.7
745	123.2	745	90.16	745	12.62	745	9.2	745	123.2	745	90.16	745	83.82	745	77.02	745	68.96	745	61.19	745	52.28	745	39.39	745	20.04	745	9.2	745	87.19	745	90.16
746	120.4	746	89.75	746	12.63	746	9.18	746	120.4	746	89.75	746	83.5	746	76.79	746	68.82	746	60.97	746	52.16	746	39.45	746	20.14	746	9.18	746	86.92	746	89.75
747	117.7	747	89.47	747	12.7	747	9.19	747	117.7	747	89.47	747	83.26	747	76.7	747	68.67	747	60.86	747	52.17	747	39.59	747	20.24	747	9.19	747	86.69	747	89.47
748	115.2	748	89.29	748	12.69	748	9.19	748	115.2	748	89.29	748	83.09	748	76.55	748	68.61	748	60.98	748	52.27	748	39.66	748	20.31	748	9.19	748	86.6	748	89.29
749	112.9	749	89.16	749	12.7	749	9.2	749	112.9	749	89.16	749	83	749	76.5	749	68.71	749	61.06	749	52.38	749	39.74	749	20.36	749	9.2	749	86.56	749	89.16
750	110.5	750	89.2	750	12.7	750	9.22	750	110.5	750	89.2	750	82.95	750	76.59	750	68.75	750	61.39	750	52.57	750	39.88	750	20.43	750	9.22	750	86.42	750	89.2
751	108.2	751	89.1	751	12.7	751	9.24	751	108.2	751	89.1	751	82.97	751	76.73	751	68.69	751	61.52	751	52.75	751	40.05	751	20.53	751	9.24	751	86.35	751	89.1
752	106	752	89.14	752	12.69	752	9.22	752	106	752	89.14	752	83	752	76.76	752	68.61	752	61.7	752	52.97	752	40.24	752	20.61	752	9.22	752	86.41	752	89.14
753	103.9	753	89.27	753	12.74	753	9.22	753	103.9	753	89.27	753	82.99	753	76.65	753	68.63	753	61.83	753	53.16	753	40.37	753	20.64	753	9.22	753	86.46	753	89.27
754	101.9	754	89.35	754	12.73	754	9.19	754	101.9	754	89.35	754	82.97	754	76.61	754	68.65	754	61.92	754	53.23	754	40.41	754	20.69	754	9.19	754	86.44	754	89.35
755	99.86	755	89.19	755	12.75	755	9.17	755	99.86	755	89.19	755	82.99	755	76.62	755	68.69	755	61.86	755	53.16	755	40.4	755	20.71	755	9.17	755	86.28	755	89.19
756	97.72	756	89.09	756	12.76	756	9.14	756	97.72	756	89.09	756	82.87	756	76.51	756	68.57	756	61.79	756	53.16	756	40.28	756	20.69	756	9.14	756	86.09	756	89.09
757	95.61	757	88.77	757	12.75	757	9.11	757	95.61	757	88.77	757	82.51	757	76.21	757	68.36	757	61.42	757	52.89	757	40.11	757	20.61	757	9.11	757	85.8	757	88.77
758	93.55	758	88.43	758	12.72	758	9.1	758	93.55	758	88.43	758	82.16	758	75.77	758	68.15	758	61.17	758	52.58	758	39.91	758	20.47	758	9.1	758	85.31	758	88.43
759	91.41	759	87.99	759	12.65	759	9.06	759	91.41	759	87.99	759	81.75	759	75.23	759	67.63	759	60.68	759	52.12	759	39.52	759	20.32	759	9.06	759	84.65	759	87.99
760	89.48	760	87.19	760	12.52	760	9.01	760	89.48	760	87.19	760	81.04	760	74.64	760	67.04	760	60.17	760	51.54	760	39.05	760	20.16	760	9.01	760	83.92	760	87.19
761	87.55	761	86.33	761	12.38	761	8.96	761	87.55	761	86.33	761	80.19	761	73.89	761	66.35	761	59.64	761	51.04	761	38.6	761	19.92	761	8.96	761	83.12	761	86.33
762	85.54	762	85.54	762	12.28	762	8.9	762	85.54	762	85.54	762	79.25	762	72.97	762	65.53	762	59.01	762	50.57	762	38.12	762	19.61	762	8.9	762	82.25	762	85.54
763	83.68	763	84.59	763	12.12	763	8.83	763	83.68	763	84.59	763	78.27	763	72.09	763	64.58	763	58.16	763	49.85	763	37.64	763	19.33	763	8.83	763	81.24	763	84.59
764	81.91	764	83.44	764	11.98	764	8.79	764	81.91	764	83.44	764	77.25	764	71.18	764	63.77	764	57.33	764	49.28	764	37.14	764	19.1	764	8.79	764	80.26	764	83.44
765	80.09	765	82.28	765	11.83	765	8.72	765	80.09	765	82.28	765	76.08	765	70.32	765	62.81	765	56.47	765	48.6	765	36.6	765	18.87	765	8.72	765	79.29	765	82.28
766	78.52	766	81.1	766	11.7	766	8.65	766	78.52	766	81.1	766	74.84	766	69.44	766	62.08	766	55.66	766	47.9	766	36.12	766	18.56	766	8.65	766	78.28	766	81.1
767	76.77	767	80	767	11.6	767	8.6	767	76.77	767	80	767	73.72	767	68.46	767	61.26	767	54.77	767	47.29	767	35.64	767	18.29	767	8.6	767	77.21	767	80
768	75.08	768	78.81	768	11.5	768	8.56	768	75.08	768	78.81	768	72.62	768	67.5	768	60.35	768	53.86	768	46.52	768	35.1	768	18.09	768	8.56	768	76.02	768	78.81
769	73.63	769	77.52	769	11.37	769	8.49	769	73.63	769	77.52	769	71.57	769	66.59	769	59.44	769	52.95	769	45.82	769	34.61	769	17.95	769	8.49	769	74.82	769	77.52
770	72.14	770	76.25	770	11.29	770	8.43	770	72.14	770	76.25	770	70.39	770	65.57	770	58.63	770	52.21	770	45.12	770	34.16	770	17.79	770	8.43	770	73.66	770	76.25
771	70.69	771	75.1	771	11.18	771	8.36	771	70.69	771	75.1	771	69.24	771	64.5	771	57.76	771	51.56	771	44.36	771	33.72	771	17.59	771	8.36	771	72.42	771	75.1
772	69.26	772	73.86	772	11.09	772	8.29	772	69.26	772	73.86	772	68.1	772	63.37	772	56.73	772	50.73	772	43.69	772	33.29	772	17.4	772	8.29	772	71.16	772	73.86
773	67.85	773	72.53	773	10.99	773	8.24	773	67.85	773	72.53	773	66.97	773	62.16	773	55.65	773	50.05	773	43.03	773	32.88	773	17.31	773	8.24	773	69.79	773	72.53
774	66.46	774	71.13	774	10.9	774	8.19	774	66.46	774	71.13	774	65.75	774	60.95	774	54.6	774	49.34	774	42.38	774	32.49	774	17.19	774	8.19	774	68.33	774	71.13
775	64.98	775	69.71	775	10.83	775	8.13	775	64.98	775	69.71	775	64.42	775	59.71	775	53.6	775	48.48	775	41.71	775	32.08	775	17.03	775	8.13	775	66.94	775	69.71
776	63.55	776	68.28	776	10.75	776	8.11	776	63.55	776	68.28	776	62.9	776	58.42	776	52.54	776	47.58	776	40.93	776	31.52	776	16.79	776	8.11	776	65.57	776	68.28
777	62.18	777	66.61	777	10.62	777	8.07	777	62.18	777	66.61	777	61.48	777	57.01	777	51.35	777	46.57	777	40.12	777	30.9	777	16.55	777	8.07	777	63.96	777	66.61
778	60.76	778	64.88	778	10.54	778	8.02	778	60.76	778	64.88	778	59.94	778	55.51	778	50.08	778	45.42	778	39.28	778	30.24	778	16.3	778	8.02	778	62.32	778	64.88
779	59.5	779	63.19	779	10.42	779	7.96	779	59.5	779	63.19	779	58.4	779	53.99	779	48.91	779	44.36	779	38.27	779	29.52	779	16.03	779	7.96	779	60.52	779	63.19
780	58.21	780	61.11	780	10.26	780	7.89	780	58.21	780	61.11	780	56.63	780	52.47	780	47.62	780	43.06	780	37.26	780	28.71	780	15.63	780	7.89	780	58.73	780	61.11
781	56.95	781	59.17	781	10.09	781	7.79	781	56.95	781	59.17	781	54.81	781	50.84	781	46.15	781	41.65	781	36.09	781	27.8	781	15.26	781	7.79	781	56.9	781	59.17
782	55.83	782	57.15	782	9.89	782	7.71	782	55.83	782	57.15	782	52.95	782	49.11	782	44.55	782	40.23	782	34.87	782	26.87	782	14.82	782	7.71	782	54.96	782	57.15
783	54.67	783	55.07	783	9.68	783	7.62	783	54.67	783	55.07	783	51.1	783	47.24	783	42.89	783	38.8	783	33.5	783	25.91	783	14.38	783	7.62	783	52.86	783	55.07
784	53.56	784	52.94	784	9.5	784	7.53	784	53.56	784	52.94	784	49.01	784	45.39	784	41.2	784	37.29	784	32.17	784	24.95	784	13.9	784	7.53	784	50.76	784	52.94
785	52.45	785	50.71	785	9.25	785	7.42	785	52.45	785	50.71	785	46.93	785	43.56	785	39.4	785	35.7	785	30.77	785	23.85	785	13.39	785	7.42	785	48.58	785	50.71
786	51.38	786	48.41	786	8.96	786	7.33	786	51.38	786	48.41	786	44.82	786	41.7	786	37.6	786	34.02	786	29.36	786	22.7	786	12.86	786	7.33	786	46.46	786	48.41
787	50.35	787	46.33	787	8.73	787	7.24	787	50.35	787	46.33	787	42.73	787	39.75	787	35.79	787	32.36	787	27.94	787	21.6	787	12.38	787	7.24	787	44.31	787	46.33
788	49.25	788	44.06	788	8.48	788	7.14	788	49.25	788	44.06	788	40.63	788	37.86	788	34.08	788	30.76	788	26.53	788	20.52	788	11.81	788	7.14	788	42.13	788	44.06
789	48.25	789	41.87	789	8.25	789	7.02	789	48.25	789	41.87	789	38.65	789	35.99	789	32.5	789	29.2	789	25.11	789	19.43	789	11.26	789	7.02	789	40.1	789	41.87
790	47.31	790	39.74	790	8.02	790	6.91	790	47.31	790	39.74	790	36.7	790	34.22	790	30.91	790	27.66	790	23.82	790	18.42	790	10.77	790	6.91	790	38.17	790	39.74
791	46.51	791	37.81	791	7.78	791	6.81	791	46.51	791	37.81	791	34.93	791	32.58	791	29.4	791	26.21	791	22.59	791	17.45	791	10.32	791	6.81	791	36.36	791	37.81
792	45.8	792	36.07	792	7.61	792	6.75	792	45.8	792	36.07	792	33.29	792	31.01	792	28.09	792	24.88	792	21.43	792	16.61	792	9.92	792	6.75	792	34.7	792	36.07
793	45.09	793	34.47	793	7.48	793	6.66	793	45.09	793	34.47	793	31.8	793	29.61	793	26.85	793	23.71	793	20.44	793	15.83	793	9.55	793	6.66	793	33.2	793	34.47
794	44.55	794	33.01	794	7.33	794	6.59	794	44.55	794	33.01	794	30.5	794	28.37	794	25.71	794	22.67	794	19.48	794	15.11	794	9.23	794	6.59	794	31.82	794	33.01
795	44.24	795	31.83	795	7.19	795	6.54	795	44.24	795	31.83	795	29.43	795	27.33	795	24.76	795	21.8	795	18.7	795	14.5	795	8.99	795	6.54	795	30.69	795	31.83
796	43.98	796	30.85	796	7.08	796	6.51	796	43.98	796	30.85	796	28.44	796	26.47	796	23.92	796	21.09	796	18.13	796	14.03	796	8.79	796	6.51	796	29.67	796	30.85
797	43.86	797	30.02	797	7	797	6.5	797	43.86	797	30.02	797	27.63	797	25.81	797	23.33	797	20.5	797	17.65	797	13.66	797	8.63	797	6.5	797	28.83	797	30.02
798	43.76	798	29.31	798	6.96	798	6.5	798	43.76	798	29.31	798	27.03	798	25.21	798	22.82	798	20.12	798	17.26	798	13.4	798	8.52	798	6.5	798	28.22	798	29.31
799	43.75	799	28.75	799	6.94	799	6.48	799	43.75	799	28.75	799	26.55	799	24.82	799	22.35	799	19.84	799	17.04	799	13.23	799	8.47	799	6.48	799	27.72	799	28.75
800	43.68	800	28.28	800	6.94	800	6.5	800	43.68	800	28.28	800	26.2	800	24.47	800	22.11	800	19.64	800	16.84	800	13.17	800	8.47	800	6.5	800	27.27	800	28.28
801	43.6	801	27.9	801	6.97	801	6.52	801	43.6	801	27.9	801	25.89	801	24.19	801	21.91	801	19.47	801	16.69	801	13.14	801	8.46	801	6.52	801	26.9	801	27.9
802	43.38	802	27.55	802	7	802	6.56	802	43.38	802	27.55	802	25.56	802	23.95	802	21.71	802	19.37	802	16.62	802	13.16	802	8.5	802	6.56	802	26.53	802	27.55
803	43.09	803	27.16	803	7.06	803	6.6	803	43.09	803	27.16	803	25.27	803	23.66	803	21.54	803	19.28	803	16.51	803	13.2	803	8.57	803	6.6	803	26.14	803	27.16
804	42.61	804	26.78	804	7.13	804	6.64	804	42.61	804	26.78	804	24.93	804	23.36	804	21.29	804	19.19	804	16.5	804	13.22	804	8.64	804	6.64	804	25.8	804	26.78
805	42.03	805	26.32	805	7.19	805	6.68	805	42.03	805	26.32	805	24.55	805	23.09	805	21.04	805	18.98	805	16.41	805	13.24	805	8.7	805	6.68	805	25.36	805	26.32
806	41.4	806	25.87	806	7.24	806	6.71	806	41.4	806	25.87	806	24.12	806	22.71	806	20.8	806	18.75	806	16.28	806	13.24	806	8.75	806	6.71	806	24.89	806	25.87
807	40.71	807	25.32	807	7.26	807	6.76	807	40.71	807	25.32	807	23.64	807	22.35	807	20.45	807	18.52	807	16.19	807	13.16	807	8.78	807	6.76	807	24.38	807	25.32
808	39.88	808	24.81	808	7.3	808	6.8	808	39.88	808	24.81	808	23.16	808	21.95	808	20.1	808	18.26	808	16.09	808	13.07	808	8.81	808	6.8	808	23.93	808	24.81
809	39.02	809	24.25	809	7.33	809	6.85	809	39.02	809	24.25	809	22.69	809	21.5	809	19.67	809	17.99	809	15.91	809	12.98	809	8.85	809	6.85	809	23.43	809	24.25
810	38.11	810	23.63	810	7.35	810	6.85	810	38.11	810	23.63	810	22.13	810	21.02	810	19.26	810	17.64	810	15.74	810	12.86	810	8.82	810	6.85	810	22.88	810	23.63
811	37.21	811	23.09	811	7.37	811	6.87	811	37.21	811	23.09	811	21.64	811	20.54	811	18.85	811	17.3	811	15.5	811	12.72	811	8.82	811	6.87	811	22.27	811	23.09
812	36.23	812	22.52	812	7.39	812	6.89	812	36.23	812	22.52	812	21.09	812	20.03	812	18.43	812	16.96	812	15.32	812	12.59	812	8.81	812	6.89	812	21.69	812	22.52
813	35.17	813	21.92	813	7.37	813	6.94	813	35.17	813	21.92	813	20.54	813	19.53	813	17.97	813	16.67	813	15.04	813	12.42	813	8.78	813	6.94	813	21.09	813	21.92
814	34.16	814	21.32	814	7.4	814	6.95	814	34.16	814	21.32	814	19.98	814	19.04	814	17.55	814	16.36	814	14.73	814	12.28	814	8.74	814	6.95	814	20.56	814	21.32
815	33.11	815	20.69	815	7.41	815	6.96	815	33.11	815	20.69	815	19.49	815	18.55	815	17.1	815	16.03	815	14.47	815	12.1	815	8.69	815	6.96	815	19.93	815	20.69
816	32.18	816	20.14	816	7.44	816	7	816	32.18	816	20.14	816	18.97	816	18.08	816	16.75	816	15.66	816	14.21	816	11.98	816	8.64	816	7	816	19.4	816	20.14
817	31.28	817	19.67	817	7.49	817	7.08	817	31.28	817	19.67	817	18.53	817	17.69	817	16.38	817	15.36	817	13.96	817	11.81	817	8.64	817	7.08	817	18.92	817	19.67
818	30.41	818	19.14	818	7.56	818	7.19	818	30.41	818	19.14	818	18.11	818	17.31	818	16.11	818	15.08	818	13.74	818	11.7	818	8.65	818	7.19	818	18.51	818	19.14
819	29.59	819	18.73	819	7.65	819	7.36	819	29.59	819	18.73	819	17.79	819	16.99	819	15.86	819	14.86	819	13.54	819	11.6	819	8.71	819	7.36	819	18.17	819	18.73
820	28.85	820	18.36	820	7.8	820	7.54	820	28.85	820	18.36	820	17.48	820	16.67	820	15.67	820	14.64	820	13.41	820	11.55	820	8.79	820	7.54	820	17.85	820	18.36
821	28.12	821	17.99	821	7.94	821	7.74	821	28.12	821	17.99	821	17.19	821	16.41	821	15.48	821	14.46	821	13.29	821	11.54	821	8.9	821	7.74	821	17.55	821	17.99
822	27.49	822	17.77	822	8.1	822	8	822	27.49	822	17.77	822	16.89	822	16.18	822	15.32	822	14.34	822	13.19	822	11.54	822	9	822	8	822	17.31	822	17.77
823	26.83	823	17.48	823	8.26	823	8.22	823	26.83	823	17.48	823	16.66	823	15.94	823	15.15	823	14.19	823	13.08	823	11.49	823	9.09	823	8.22	823	17.05	823	17.48
824	26.17	824	17.17	824	8.39	824	8.41	824	26.17	824	17.17	824	16.38	824	15.71	824	14.97	824	14.03	824	12.96	824	11.48	824	9.17	824	8.41	824	16.8	824	17.17
825	25.47	825	16.86	825	8.48	825	8.51	825	25.47	825	16.86	825	16.08	825	15.5	825	14.73	825	13.86	825	12.79	825	11.4	825	9.19	825	8.51	825	16.49	825	16.86
826	24.75	826	16.49	826	8.51	826	8.55	826	24.75	826	16.49	826	15.75	826	15.22	826	14.45	826	13.64	826	12.6	826	11.22	826	9.13	826	8.55	826	16.1	826	16.49
827	23.93	827	16.08	827	8.48	827	8.5	827	23.93	827	16.08	827	15.4	827	14.89	827	14.1	827	13.37	827	12.4	827	11.02	827	9.06	827	8.5	827	15.71	827	16.08
828	23.11	828	15.66	828	8.39	828	8.43	828	23.11	828	15.66	828	15.01	828	14.54	828	13.74	828	13.06	828	12.15	828	10.79	828	8.94	828	8.43	828	15.26	828	15.66
829	22.18	829	15.15	829	8.24	829	8.27	829	22.18	829	15.15	829	14.58	829	14.15	829	13.37	829	12.72	829	11.84	829	10.55	829	8.81	829	8.27	829	14.79	829	15.15
830	21.27	830	14.67	830	8.08	830	8.1	830	21.27	830	14.67	830	14.12	830	13.74	830	12.97	830	12.4	830	11.54	830	10.29	830	8.63	830	8.1	830	14.32	830	14.67
831	20.33	831	14.19	831	7.9	831	7.92	831	20.33	831	14.19	831	13.7	831	13.31	831	12.58	831	12.05	831	11.27	831	10.03	831	8.46	831	7.92	831	13.83	831	14.19
832	19.46	832	13.77	832	7.72	832	7.74	832	19.46	832	13.77	832	13.31	832	12.88	832	12.17	832	11.7	832	10.97	832	9.77	832	8.29	832	7.74	832	13.35	832	13.77
833	18.59	833	13.34	833	7.58	833	7.57	833	18.59	833	13.34	833	12.86	833	12.47	833	11.83	833	11.39	833	10.68	833	9.59	833	8.15	833	7.57	833	12.94	833	13.34
834	17.8	834	12.98	834	7.46	834	7.46	834	17.8	834	12.98	834	12.49	834	12.1	834	11.52	834	11.11	834	10.4	834	9.4	834	7.98	834	7.46	834	12.6	834	12.98
835	17.06	835	12.65	835	7.37	835	7.36	835	17.06	835	12.65	835	12.12	835	11.75	835	11.22	835	10.8	835	10.15	835	9.23	835	7.85	835	7.36	835	12.24	835	12.65
836	16.36	836	12.29	836	7.33	836	7.25	836	16.36	836	12.29	836	11.77	836	11.38	836	10.95	836	10.54	836	9.96	836	9.07	836	7.73	836	7.25	836	11.93	836	12.29
837	15.67	837	11.96	837	7.28	837	7.17	837	15.67	837	11.96	837	11.46	837	11.1	837	10.65	837	10.3	837	9.75	837	8.94	837	7.64	837	7.17	837	11.62	837	11.96
838	15.08	838	11.64	838	7.24	838	7.1	838	15.08	838	11.64	838	11.16	838	10.8	838	10.39	838	10.09	838	9.52	838	8.75	838	7.56	838	7.1	838	11.36	838	11.64
839	14.42	839	11.31	839	7.18	839	7.06	839	14.42	839	11.31	839	10.85	839	10.51	839	10.19	839	9.89	839	9.36	839	8.61	839	7.48	839	7.06	839	11.1	839	11.31
840	13.79	840	11.02	840	7.15	840	7	840	13.79	840	11.02	840	10.58	840	10.25	840	9.92	840	9.67	840	9.21	840	8.46	840	7.4	840	7	840	10.82	840	11.02
841	13.22	841	10.68	841	7.11	841	6.96	841	13.22	841	10.68	841	10.28	841	10.01	841	9.71	841	9.47	841	9.02	841	8.27	841	7.34	841	6.96	841	10.52	841	10.68
842	12.64	842	10.39	842	7.04	842	6.93	842	12.64	842	10.39	842	10.03	842	9.78	842	9.49	842	9.31	842	8.85	842	8.15	842	7.29	842	6.93	842	10.27	842	10.39
843	12.1	843	10.14	843	7	843	6.91	843	12.1	843	10.14	843	9.81	843	9.58	843	9.25	843	9.16	843	8.69	843	8.02	843	7.24	843	6.91	843	9.97	843	10.14
844	11.6	844	9.9	844	6.97	844	6.87	844	11.6	844	9.9	844	9.57	844	9.33	844	9.1	844	8.98	844	8.52	844	7.88	844	7.2	844	6.87	844	9.7	844	9.9
845	11.09	845	9.69	845	6.94	845	6.85	845	11.09	845	9.69	845	9.4	845	9.15	845	8.94	845	8.77	845	8.36	845	7.79	845	7.14	845	6.85	845	9.44	845	9.69
846	10.67	846	9.48	846	6.92	846	6.86	846	10.67	846	9.48	846	9.22	846	8.94	846	8.74	846	8.6	846	8.23	846	7.71	846	7.1	846	6.86	846	9.21	846	9.48
847	10.29	847	9.29	847	6.9	847	6.89	847	10.29	847	9.29	847	9.04	847	8.75	847	8.56	847	8.43	847	8.09	847	7.62	847	7.09	847	6.89	847	9.02	847	9.29
848	9.9	848	9.09	848	6.87	848	6.88	848	9.9	848	9.09	848	8.88	848	8.58	848	8.42	848	8.3	848	7.98	848	7.58	848	7.06	848	6.88	848	8.81	848	9.09
849	9.56	849	8.9	849	6.87	849	6.87	849	9.56	849	8.9	849	8.7	849	8.42	849	8.27	849	8.16	849	7.89	849	7.48	849	7.04	849	6.87	849	8.65	849	8.9
850	9.22	850	8.71	850	6.85	850	6.88	850	9.22	850	8.71	850	8.54	850	8.3	850	8.14	850	8.03	850	7.8	850	7.43	850	7	850	6.88	850	8.54	850	8.71

## Sheet: Fig 1f
500	26.66	500	24.36	500	21.17
501	28.78	501	25.44	501	20.59
502	31.71	502	26.955	502	19.83
503	35.27	503	29.025	503	18.99
504	39.77	504	31.8	504	18.17
505	45.2	505	35.37	505	17.35
506	51.76	506	40.095	506	16.58
507	59.73	507	46.02	507	15.84
508	69.23	508	53.385	508	15.12
509	80.4	509	62.685	509	14.53
510	93.41	510	73.725	510	14
511	108.68	511	87.09	511	13.52
512	126.58	512	103.575	512	13.08
513	147.1	513	123.105	513	12.69
514	170.35	514	146.385	514	12.37
515	196.89	515	173.505	515	12.08
516	227.53	516	204.855	516	11.83
517	262.17	517	241.02	517	11.59
518	301.79	518	282.63	518	11.4
519	348.1	519	329.835	519	11.23
520	401.99	520	383.205	520	11.09
521	464.24	521	442.875	521	10.98
522	540	522	508.965	522	10.9
523	630.86	523	581.64	523	10.83
524	739.23	524	659.715	524	10.79
525	870.17	525	741.18	525	10.74
526	1027.77	526	829.575	526	10.72
527	1213.92	527	920.955	527	10.67
528	1434.02	528	1014.38	528	10.64
529	1685.62	529	1106.3	529	10.61
530	1968	530	1195.65	530	10.58
531	2283	531	1282.8	531	10.52
532	2623	532	1363.2	532	10.49
533	2979	533	1431	533	10.44
534	3342	534	1487.25	534	10.39
535	3701	535	1530	535	10.31
536	4044	536	1560	536	10.22
537	4357	537	1575	537	10.14
538	4631	538	1575	538	10.05
539	4853	539	1563	539	9.94
540	5014	540	1537.5	540	9.83
541	5114	541	1503	541	9.73
542	5149	542	1458.45	542	9.6
543	5125	543	1406.7	543	9.46
544	5045	544	1349.55	544	9.32
545	4917	545	1288.5	545	9.16
546	4749	546	1226.55	546	9.01
547	4552	547	1163.55	547	8.87
548	4333	548	1102.05	548	8.7
549	4103	549	1042.8	549	8.58
550	3869	550	986.25	550	8.47
551	3638	551	933.6	551	8.37
552	3414	552	885.75	552	8.3
553	3202	553	841.65	553	8.22
554	3008	554	803.7	554	8.16
555	2832	555	770.4	555	8.15
556	2678	556	742.35	556	8.14
557	2547	557	720.3	557	8.16
558	2438	558	703.35	558	8.24
559	2355	559	692.4	559	8.34
560	2295	560	687.15	560	8.48
561	2260	561	686.25	561	8.66
562	2247	562	689.85	562	8.87
563	2255	563	698.1	563	9.1
564	2282	564	709.8	564	9.36
565	2325	565	724.2	565	9.65
566	2383	566	740.7	566	9.92
567	2453	567	758.55	567	10.28
568	2530	568	777.9	568	10.65
569	2610	569	797.85	569	11.05
570	2692	570	816.9	570	11.51
571	2772	571	835.05	571	11.97
572	2847	572	851.4	572	12.46
573	2913	573	865.65	573	13.02
574	2969	574	876.45	574	13.57
575	3014	575	883.65	575	14.13
576	3046	576	887.1	576	14.71
577	3062	577	886.8	577	15.28
578	3063	578	882.45	578	15.98
579	3049	579	873.75	579	16.71
580	3018	580	861.45	580	17.51
581	2975	581	846.15	581	18.45
582	2917	582	828	582	19.51
583	2848	583	806.55	583	20.72
584	2769	584	782.7	584	22.18
585	2684	585	756.75	585	23.76
586	2591	586	729.45	586	25.65
587	2494	587	701.25	587	27.84
588	2394	588	672.45	588	30.23
589	2294	589	643.2	589	33.04
590	2192	590	614.25	590	36.23
591	2093	591	585.45	591	39.71
592	1995	592	557.1	592	43.68
593	1901	593	529.5	593	48.03
594	1812	594	502.8	594	52.74
595	1725	595	477.15	595	57.83
596	1644	596	452.4	596	63.21
597	1568	597	428.85	597	68.87
598	1498	598	406.95	598	74.88
599	1434	599	386.4	599	81.09
600	1375	600	367.35	600	87.56
601	1322	601	349.35	601	94.3
602	1276	602	332.85	602	101.5
603	1236	603	317.7	603	109
604	1202	604	303.75	604	117.2
605	1173	605	291.45	605	125.7
606	1150	606	280.65	606	135
607	1134	607	270.75	607	145
608	1123	608	262.35	608	156
609	1118	609	254.55	609	168.3
610	1118	610	247.8	610	181.8
611	1124	611	241.65	611	196.6
612	1134	612	236.55	612	213.2
613	1149	613	232.05	613	231.9
614	1168	614	228.15	614	252.6
615	1190	615	224.7	615	275.4
616	1215	616	222.3	616	300.6
617	1242	617	220.2	617	328.4
618	1271	618	218.25	618	359.8
619	1301	619	216.15	619	394.4
620	1331	620	214.2	620	432.4
621	1361	621	212.25	621	474.8
622	1390	622	210.6	622	524.3
623	1417	623	208.5	623	575.1
624	1442	624	206.1	624	630.8
625	1464	625	204	625	691.4
626	1484	626	201.45	626	757.5
627	1500	627	198.75	627	828
628	1511	628	195.9	628	902.4
629	1519	629	192.45	629	977.8
630	1522	630	189.15	630	1058
631	1521	631	185.4	631	1140
632	1517	632	181.5	632	1222
633	1508	633	177.15	633	1301
634	1495	634	172.8	634	1376
635	1479	635	168.15	635	1445
636	1459	636	163.35	636	1508
637	1437	637	158.4	637	1561
638	1412	638	153.75	638	1604
639	1384	639	148.71	639	1636
640	1355	640	144.105	640	1655
641	1324	641	139.455	641	1662
642	1292	642	134.655	642	1657
643	1258	643	129.99	643	1639
644	1225	644	125.295	644	1611
645	1191	645	120.705	645	1573
646	1157	646	116.37	646	1526
647	1123	647	111.945	647	1472
648	1089	648	107.535	648	1414
649	1057	649	103.47	649	1353
650	1025	650	99.54	650	1289
651	993.5	651	95.85	651	1223
652	963.4	652	92.115	652	1157
653	934.1	653	88.53	653	1092
654	906.5	654	85.215	654	1028
655	879.9	655	82.17	655	967.5
656	854.4	656	79.2	656	908.8
657	830.3	657	76.35	657	852.6
658	807.3	658	73.725	658	799.9
659	785.2	659	71.28	659	750.8
660	764.9	660	69.09	660	705.4
661	745.3	661	67.035	661	663.6
662	726.6	662	65.04	662	625.1
663	709	663	63.12	663	589.7
664	692.3	664	61.395	664	558
665	676.8	665	59.805	665	529.9
666	662.1	666	58.365	666	505.1
667	648	667	56.91	667	483.7
668	634.7	668	55.41	668	465.7
669	622.3	669	54.21	669	451.1
670	610.6	670	53.07	670	439.8
671	599.9	671	51.93	671	431.2
672	589.6	672	50.79	672	425.3
673	579.7	673	49.68	673	421.5
674	570.5	674	48.66	674	420
675	561.3	675	47.73	675	420.1
676	552.1	676	46.77	676	422.1
677	543.4	677	45.99	677	426.1
678	534.8	678	45.15	678	431.1
679	526.2	679	44.4	679	437.4
680	517.9	680	43.635	680	445
681	509.4	681	42.855	681	453.1
682	501.4	682	42.06	682	462
683	493.5	683	41.325	683	470.7
684	485.9	684	40.53	684	478.6
685	477.9	685	39.885	685	486
686	470.2	686	39.135	686	491.9
687	462.4	687	38.37	687	495.8
688	454.7	688	37.71	688	497.9
689	446.7	689	37.095	689	497.5
690	438.8	690	36.36	690	494.7
691	430.4	691	35.64	691	489.4
692	422.6	692	34.935	692	481.8
693	414.5	693	34.275	693	472
694	406.3	694	33.765	694	460.6
695	398.1	695	33.09	695	447.8
696	390.2	696	32.43	696	433.8
697	381.9	697	31.83	697	418.9
698	374	698	31.26	698	403.8
699	366	699	30.645	699	388.6
700	358.1	700	30.015	700	373.8
701	350.6	701	29.28	701	359.4
702	342.9	702	28.71	702	344.9
703	335.3	703	28.095	703	330.6
704	328.1	704	27.48	704	316.7
705	320.8	705	26.895	705	303.2
706	313.6	706	26.34	706	289.5
707	306.3	707	25.815	707	276
708	299	708	25.335	708	262.6
709	292.1	709	24.885	709	249.7
710	285.3	710	24.42	710	237.5
711	278.3	711	24	711	226
712	271.6	712	23.55	712	215.3
713	265.2	713	23.115	713	205.7
714	258.7	714	22.68	714	197
715	252.4	715	22.275	715	189
716	246.1	716	21.765	716	182.1
717	240	717	21.285	717	175.8
718	234.1	718	20.85	718	170.2
719	228.2	719	20.505	719	164.9
720	222.3	720	20.055	720	160
721	216.7	721	19.755	721	155.4
722	211.2	722	19.395	722	150.9
723	205.9	723	19.095	723	146.4
724	200.9	724	18.84	724	142.1
725	195.9	725	18.57	725	137.7
726	191.3	726	18.27	726	133.5
727	187.1	727	18.06	727	129.4
728	182.6	728	17.73	728	125.4
729	178.6	729	17.46	729	121.5
730	174.5	730	17.205	730	117.8
731	170.4	731	16.92	731	114.4
732	166.4	732	16.635	732	111.3
733	162.5	733	16.395	733	108.5
734	158.7	734	16.11	734	105.8
735	155	735	15.915	735	103.5
736	151.4	736	15.69	736	101.3
737	147.9	737	15.465	737	99.25
738	144.6	738	15.285	738	97.43
739	141.4	739	15.15	739	95.85
740	138.1	740	14.955	740	94.37
741	134.9	741	14.805	741	93.14
742	131.8	742	14.58	742	92.04
743	128.8	743	14.4	743	91.16
744	126	744	14.235	744	90.7
745	123.2	745	14.07	745	90.16
746	120.4	746	13.92	746	89.75
747	117.7	747	13.8	747	89.47
748	115.2	748	13.65	748	89.29
749	112.9	749	13.5	749	89.16
750	110.5	750	13.395	750	89.2
751	108.2	751	13.26	751	89.1
752	106	752	13.11	752	89.14
753	103.9	753	12.96	753	89.27
754	101.9	754	12.795	754	89.35
755	99.86	755	12.675	755	89.19
756	97.72	756	12.57	756	89.09
757	95.61	757	12.435	757	88.77
758	93.55	758	12.345	758	88.43
759	91.41	759	12.255	759	87.99
760	89.48	760	12.165	760	87.19
761	87.55	761	12.06	761	86.33
762	85.54	762	11.94	762	85.54
763	83.68	763	11.85	763	84.59
764	81.91	764	11.775	764	83.44
765	80.09	765	11.655	765	82.28
766	78.52	766	11.535	766	81.1
767	76.77	767	11.445	767	80
768	75.08	768	11.37	768	78.81
769	73.63	769	11.295	769	77.52
770	72.14	770	11.19	770	76.25
771	70.69	771	11.085	771	75.1
772	69.26	772	10.995	772	73.86
773	67.85	773	10.935	773	72.53
774	66.46	774	10.875	774	71.13
775	64.98	775	10.77	775	69.71
776	63.55	776	10.665	776	68.28
777	62.18	777	10.59	777	66.61
778	60.76	778	10.53	778	64.88
779	59.5	779	10.44	779	63.19
780	58.21	780	10.35	780	61.11
781	56.95	781	10.275	781	59.17
782	55.83	782	10.2	782	57.15
783	54.67	783	10.17	783	55.07
784	53.56	784	10.14	784	52.94
785	52.45	785	10.065	785	50.71
786	51.38	786	10.02	786	48.41
787	50.35	787	9.99	787	46.33
788	49.25	788	9.915	788	44.06
789	48.25	789	9.87	789	41.87
790	47.31	790	9.855	790	39.74
791	46.51	791	9.78	791	37.81
792	45.8	792	9.765	792	36.07
793	45.09	793	9.735	793	34.47
794	44.55	794	9.69	794	33.01
795	44.24	795	9.675	795	31.83
796	43.98	796	9.66	796	30.85
797	43.86	797	9.615	797	30.02
798	43.76	798	9.615	798	29.31
799	43.75	799	9.6	799	28.75
800	43.68	800	9.615	800	28.28
801	43.6	801	9.615	801	27.9
802	43.38	802	9.6	802	27.55
803	43.09	803	9.57	803	27.16
804	42.61	804	9.555	804	26.78
805	42.03	805	9.54	805	26.32
806	41.4	806	9.51	806	25.87
807	40.71	807	9.495	807	25.32
808	39.88	808	9.465	808	24.81
809	39.02	809	9.42	809	24.25
810	38.11	810	9.405	810	23.63
811	37.21	811	9.375	811	23.09
812	36.23	812	9.345	812	22.52
813	35.17	813	9.315	813	21.92
814	34.16	814	9.3	814	21.32
815	33.11	815	9.285	815	20.69
816	32.18	816	9.285	816	20.14
817	31.28	817	9.3	817	19.67
818	30.41	818	9.33	818	19.14
819	29.59	819	9.375	819	18.73
820	28.85	820	9.48	820	18.36
821	28.12	821	9.6	821	17.99
822	27.49	822	9.72	822	17.77
823	26.83	823	9.87	823	17.48
824	26.17	824	9.99	824	17.17
825	25.47	825	10.035	825	16.86
826	24.75	826	10.065	826	16.49
827	23.93	827	9.975	827	16.08
828	23.11	828	9.825	828	15.66
829	22.18	829	9.66	829	15.15
830	21.27	830	9.465	830	14.67
831	20.33	831	9.21	831	14.19
832	19.46	832	9.015	832	13.77
833	18.59	833	8.82	833	13.34
834	17.8	834	8.655	834	12.98
835	17.06	835	8.535	835	12.65
836	16.36	836	8.43	836	12.29
837	15.67	837	8.34	837	11.96
838	15.08	838	8.295	838	11.64
839	14.42	839	8.22	839	11.31
840	13.79	840	8.16	840	11.02
841	13.22	841	8.085	841	10.68
842	12.64	842	8.04	842	10.39
843	12.1	843	7.95	843	10.14
844	11.6	844	7.875	844	9.9
845	11.09	845	7.83	845	9.69
846	10.67	846	7.785	846	9.48
847	10.29	847	7.755	847	9.29
848	9.9	848	7.74	848	9.09
849	9.56	849	7.71	849	8.9
850	9.22	850	7.71	850	8.71

## Sheet: Fig 2b
0	0.47611
0.01963	0.47611
0.03925	0.46463
0.05888	0.55059
0.0785	0.51656
0.09813	0.42932
0.11775	0.41675
0.13738	0.56698
0.157	0.51861
0.17663	0.43695
0.19626	0.33843
0.21588	0.39798
0.23551	-0.03403
0.25513	-0.6826
0.27476	-0.1841
0.29438	0.20219
0.31401	0.31421
0.33363	0.1546
0.35326	-0.13026
0.37288	-0.65862
0.39251	-0.34404
0.41214	-0.3492
0.43176	-0.45867
0.45139	-0.63481
0.47101	0.1039
0.49064	0.12669
0.51026	0.10996
0.52989	0.07911
0.54951	-0.13262
0.56914	-0.80966
0.58877	0.06766
0.60839	0.04785
0.62802	0.11519
0.64764	0.07043
0.66727	2.13501
0.68689	7.85301
0.70652	13.3548
0.72614	17.1454
0.74577	20.6272
0.76539	27.3756
0.78502	40.1929
0.80465	55.2202
0.82427	70.5578
0.8439	88.8813
0.86352	108.879
0.88315	129.714
0.90277	153.611
0.9224	175.863
0.94202	199.915
0.96165	219.776
0.98128	232.873
1.0009	241.89
1.02053	250.447
1.04015	251.945
1.05978	250.58
1.0794	248.679
1.09903	246.591
1.11865	245.079
1.13828	243.596
1.15791	241.504
1.17753	239.511
1.19716	236.303
1.21678	233.664
1.23641	228.3
1.25603	216.663
1.27566	201.411
1.29528	185.5
1.31491	172.441
1.33453	160.461
1.35416	146.214
1.37379	127.908
1.39341	116.089
1.41304	88.4176
1.43266	49.4364
1.45229	22.3326
1.47191	21.4271
1.49154	21.6644
1.51116	21.6865
1.53079	21.237
1.55042	18.9971
1.57004	17.853
1.58967	17.8539
1.60929	14.9511
1.62892	8.84517
1.64854	2.76317
1.66817	0.98066
1.68779	-0.80185
1.70742	-0.6554
1.72704	-0.5562
1.74667	-0.45701
1.7663	-0.40509
1.78592	-0.43384
1.80555	-0.25051
1.82517	-0.62953
1.8448	-0.49857
1.86442	-0.36761
1.88405	-0.07483
1.90367	-0.42647
1.9233	-0.5009
1.94293	-0.29998
1.96255	-0.3801
1.98218	-0.59719
2.0018	-0.23645
2.02143	-0.45124
2.04105	-0.28053
2.06068	-0.29333
2.0803	-0.18623
2.09993	0.25458
2.11955	0.19679
2.13918	-0.39748
2.15881	-0.33955
2.17843	-0.56474
2.19806	-0.50891
2.21768	-0.48512
2.23731	-0.39993
2.25693	-0.259
2.27656	-0.10746
2.29618	-0.22973
2.31581	-0.29168
2.33544	-0.22072
2.35506	-0.68339
2.37469	-0.02558
2.39431	0.56541

## Sheet: Fig 2e
3	22.1338	3.00673	560.046	3	53.0047	3	62.319	3	62.0578	3436	0.1521	3436	0.16832	3436	0.15675	3436	0.1492	3436	0.15498
3.02	35.4244	3.03299	546.701	3.02	47.8452	3.02	75.3881	3.02	75.7814	3436.1	0.15839	3436.1	0.16819	3436.1	0.16394	3436.1	0.1574	3436.1	0.15009
3.04	42.4284	3.05925	522.384	3.04	47.5429	3.04	81.0286	3.04	81.4155	3436.2	0.14699	3436.2	0.16388	3436.2	0.1588	3436.2	0.16168	3436.2	0.1529
3.06	41.2602	3.08551	521.096	3.06	54.0978	3.06	79.8692	3.06	78.9536	3436.29	0.14352	3436.29	0.16276	3436.29	0.1527	3436.29	0.16452	3436.29	0.15155
3.08	42.4912	3.11177	523.865	3.08	57.2249	3.08	68.025	3.08	67.3006	3436.39	0.14696	3436.39	0.15835	3436.39	0.14877	3436.39	0.1553	3436.39	0.15315
3.1	36.5786	3.13803	531.548	3.1	48.5216	3.1	52.293	3.1	53.938	3436.49	0.15468	3436.49	0.14825	3436.49	0.15632	3436.49	0.15726	3436.49	0.15157
3.12	38.208	3.1643	515.374	3.12	39.6355	3.12	47.9212	3.12	47.9058	3436.59	0.15005	3436.59	0.14914	3436.59	0.15665	3436.59	0.16423	3436.59	0.15351
3.14	33.8937	3.19056	510.743	3.14	31.194	3.14	50.9655	3.14	51.1075	3436.68	0.15878	3436.68	0.15022	3436.68	0.15325	3436.68	0.16468	3436.68	0.16018
3.16	41.2929	3.21682	490.197	3.16	43.2043	3.16	57.6614	3.16	57.192	3436.78	0.15606	3436.78	0.16008	3436.78	0.16152	3436.78	0.16396	3436.78	0.16464
3.18	36.2914	3.24308	489.995	3.18	47.2161	3.18	62.5876	3.18	62.6658	3436.88	0.15786	3436.88	0.15949	3436.88	0.16335	3436.88	0.15763	3436.88	0.1537
3.2	32.7747	3.26934	489.535	3.2	51.8565	3.2	65.7994	3.2	65.4027	3436.98	0.15847	3436.98	0.15357	3436.98	0.16523	3436.98	0.15558	3436.98	0.15148
3.22	28.0573	3.2956	510.133	3.22	39.9827	3.22	66.4398	3.22	67.6153	3437.08	0.15876	3437.08	0.14968	3437.08	0.16069	3437.08	0.15535	3437.08	0.15263
3.24	35.3391	3.32186	498.073	3.24	41.1945	3.24	68.2802	3.24	66.7227	3437.17	0.16282	3437.17	0.14336	3437.17	0.15378	3437.17	0.16086	3437.17	0.14925
3.26	47.9915	3.34812	496.556	3.26	39.5492	3.26	61.3778	3.26	62.47	3437.27	0.16096	3437.27	0.14885	3437.27	0.16002	3437.27	0.1567	3437.27	0.16487
3.28	41.2717	3.37438	487.125	3.28	45.1039	3.28	53.961	3.28	52.5504	3437.37	0.15398	3437.37	0.16552	3437.37	0.15093	3437.37	0.15265	3437.37	0.16471
3.3	34.9511	3.40064	480.437	3.3	39.9729	3.3	41.5157	3.3	42.1035	3437.47	0.16241	3437.47	0.17638	3437.47	0.14255	3437.47	0.14871	3437.47	0.16817
3.32	29.4297	3.4269	472.435	3.32	41.1276	3.32	35.9847	3.32	38.1055	3437.56	0.16109	3437.56	0.16815	3437.56	0.14766	3437.56	0.14952	3437.56	0.16343
3.34	43.4504	3.45316	486.946	3.34	36.3966	3.34	42.4537	3.34	40.95	3437.66	0.15182	3437.66	0.15716	3437.66	0.16247	3437.66	0.16015	3437.66	0.15445
3.36	39.6989	3.47942	500.401	3.36	47.837	3.36	41.2655	3.36	39.0615	3437.76	0.15318	3437.76	0.15656	3437.76	0.16721	3437.76	0.15783	3437.76	0.14633
3.38	44.2323	3.50568	494.856	3.38	38.0202	3.38	30.3059	3.38	31.7117	3437.86	0.15533	3437.86	0.17066	3437.86	0.15838	3437.86	0.15064	3437.86	0.15993
3.4	36.1936	3.53194	486.796	3.4	32.2035	3.4	33.1749	3.4	37.9504	3437.96	0.15801	3437.96	0.15239	3437.96	0.15059	3437.96	0.16027	3437.96	0.16604
3.42	31.754	3.5582	485.165	3.42	25.7011	3.42	57.0725	3.42	50.426	3438.05	0.16882	3438.05	0.15837	3438.05	0.15554	3438.05	0.15908	3438.05	0.16258
3.44	21.6566	3.58446	484.391	3.44	36.8558	3.44	53.4843	3.44	56.7611	3438.15	0.17138	3438.15	0.16722	3438.15	0.16211	3438.15	0.15652	3438.15	0.13941
3.46	34.8726	3.61072	498.131	3.46	43.4962	3.46	51.439	3.46	48.8872	3438.25	0.16643	3438.25	0.16092	3438.25	0.16026	3438.25	0.16055	3438.25	0.13812
3.48	38.0307	3.63699	509.214	3.48	43.0509	3.48	41.7366	3.48	44.7635	3438.35	0.15751	3438.35	0.16508	3438.35	0.16672	3438.35	0.15003	3438.35	0.14336
3.5	41.531	3.66325	505.898	3.5	37.5198	3.5	44.9484	3.5	42.9696	3438.44	0.14905	3438.44	0.16721	3438.44	0.15834	3438.44	0.14437	3438.44	0.1522
3.52	29.9447	3.68951	484.095	3.52	37.246	3.52	46.3317	3.52	49.3586	3438.54	0.16122	3438.54	0.16351	3438.54	0.15788	3438.54	0.15023	3438.54	0.15522
3.54	29.4434	3.71577	473.636	3.54	42.7435	3.54	54.2292	3.54	49.5076	3438.64	0.16223	3438.64	0.16296	3438.64	0.15131	3438.64	0.15472	3438.64	0.16648
3.56	31.0556	3.74203	485.947	3.56	43.4411	3.56	41.6696	3.56	43.6974	3438.74	0.1682	3438.74	0.17162	3438.74	0.14582	3438.74	0.16322	3438.74	0.15919
3.58	45.4671	3.76829	487.145	3.58	32.2529	3.58	36.7672	3.58	38.3884	3438.83	0.17491	3438.83	0.16605	3438.83	0.14827	3438.83	0.15976	3438.83	0.16344
3.6	54.7349	3.79455	494.485	3.6	39.579	3.6	43.979	3.6	43.0533	3438.93	0.16685	3438.93	0.15068	3438.93	0.15476	3438.93	0.15662	3438.93	0.1559
3.62	59.4306	3.82081	484.797	3.62	44.9052	3.62	48.848	3.62	47.8684	3439.03	0.16818	3439.03	0.14417	3439.03	0.15332	3439.03	0.16111	3439.03	0.15247
3.64	44.754	3.84707	498.594	3.64	46.4599	3.64	47.717	3.64	49.1276	3439.13	0.14786	3439.13	0.15074	3439.13	0.15353	3439.13	0.16192	3439.13	0.16916
3.66	34.1339	3.87333	491.42	3.66	38.6431	3.66	48.3574	3.66	46.3052	3439.23	0.15999	3439.23	0.1537	3439.23	0.16171	3439.23	0.15555	3439.23	0.17818
3.68	32.4273	3.89959	494.704	3.68	36.7692	3.68	42.0835	3.68	43.7488	3439.32	0.16832	3439.32	0.15471	3439.32	0.15708	3439.32	0.16361	3439.32	0.16469
3.7	37.4627	3.92585	495.758	3.7	32.2097	3.7	44.1525	3.7	43.4815	3439.42	0.15305	3439.42	0.15873	3439.42	0.15492	3439.42	0.16222	3439.42	0.16114
3.72	37.2975	3.95211	487.527	3.72	30.7358	3.72	50.3929	3.72	54.3113	3439.52	0.13445	3439.52	0.15936	3439.52	0.17129	3439.52	0.15001	3439.52	0.14955
3.74	49.1886	3.97837	487.696	3.74	24.7476	3.74	64.4619	3.74	56.5566	3439.62	0.14379	3439.62	0.15497	3439.62	0.17101	3439.62	0.14535	3439.62	0.15096
3.76	54.6219	4.00463	491.236	3.76	25.2738	3.76	44.3023	3.76	49.7734	3439.71	0.14548	3439.71	0.15833	3439.71	0.16983	3439.71	0.15086	3439.71	0.15683
3.78	49.2544	4.03089	519.577	3.78	34.3142	3.78	40.0856	3.78	37.3231	3439.81	0.16341	3439.81	0.14577	3439.81	0.16253	3439.81	0.15235	3439.81	0.15905
3.8	46.6861	4.05715	512.889	3.8	46.1546	3.8	38.1546	3.8	42.8953	3439.91	0.16411	3439.91	0.14293	3439.91	0.14904	3439.91	0.16864	3439.91	0.16233
3.82	54.9743	4.08341	498.486	3.82	36.1096	3.82	57.081	3.82	51.9469	3440.01	0.15384	3440.01	0.1452	3440.01	0.15276	3440.01	0.17696	3440.01	0.16489
3.84	50.8617	4.10968	517.798	3.84	30.7568	3.84	60.1282	3.84	64.4459	3440.11	0.14304	3440.11	0.15112	3440.11	0.16132	3440.11	0.1672	3440.11	0.16951
3.86	48.2341	4.13594	535.138	3.86	40.6284	3.86	70.457	3.86	67.9274	3440.2	0.14413	3440.2	0.15372	3440.2	0.16191	3440.2	0.14726	3440.2	0.16561
3.88	53.2629	4.1622	539.136	3.88	50.8551	3.88	60.8551	3.88	57.6155	3440.3	0.13944	3440.3	0.15588	3440.3	0.17085	3440.3	0.1514	3440.3	0.16663
3.9	54.2338	4.18846	531.79	3.9	52.1369	3.9	33.6226	3.9	37.5841	3440.4	0.13329	3440.4	0.15823	3440.4	0.17183	3440.4	0.15322	3440.4	0.15861
3.92	49.7183	4.21472	544.957	3.92	45.0836	3.92	28.855	3.92	29.2413	3440.5	0.1389	3440.5	0.15478	3440.5	0.16798	3440.5	0.15514	3440.5	0.15768
3.94	46.2306	4.24098	549.874	3.94	43.1159	3.94	40.4302	3.94	42.0906	3440.59	0.15902	3440.59	0.15309	3440.59	0.15431	3440.59	0.15504	3440.59	0.15184
3.96	47.2565	4.26724	576.235	3.96	39.1483	3.96	57.7198	3.96	52.5622	3440.69	0.16479	3440.69	0.14918	3440.69	0.15381	3440.69	0.14685	3440.69	0.15622
3.98	50.7387	4.2935	587.296	3.98	39.8664	3.98	50.7236	3.98	54.2158	3440.79	0.16477	3440.79	0.15267	3440.79	0.1503	3440.79	0.13802	3440.79	0.15815
4	58.8488	4.31976	595.358	4	38.9845	4	49.6131	4	48.276	3440.89	0.16266	3440.89	0.15821	3440.89	0.14679	3440.89	0.14492	3440.89	0.16081
4.02	55.644	4.34602	604.362	4.02	32.3312	4.02	43.8169	4.02	44.0569	3440.99	0.15634	3440.99	0.17037	3440.99	0.14859	3440.99	0.15312	3440.99	0.1558
4.04	43.5812	4.37228	604.251	4.04	32.535	4.04	38.3636	4.04	38.1726	3441.08	0.16274	3441.08	0.17512	3441.08	0.16404	3441.08	0.16509	3441.08	0.15479
4.06	32.032	4.39854	566.827	4.06	36.396	4.06	35.4817	4.06	36.765	3441.18	0.16073	3441.18	0.16028	3441.18	0.15603	3441.18	0.15096	3441.18	0.14456
4.08	37.8535	4.4248	542.545	4.08	42.4284	4.08	39.6284	4.08	38.9231	3441.28	0.1612	3441.28	0.14904	3441.28	0.15146	3441.28	0.14259	3441.28	0.14024
4.1	51.56	4.45106	524.12	4.1	45.2036	4.1	40.2893	4.1	38.913	3441.38	0.15644	3441.38	0.16689	3441.38	0.15418	3441.38	0.15359	3441.38	0.1417
4.12	49.0944	4.47732	498.067	4.12	44.836	4.12	35.1788	4.12	37.1331	3441.47	0.16088	3441.47	0.17631	3441.47	0.15356	3441.47	0.15599	3441.47	0.1499
4.14	40.628	4.50358	482.957	4.14	38.0684	4.14	38.0684	4.14	37.461	3441.57	0.15967	3441.57	0.16438	3441.57	0.15844	3441.57	0.15984	3441.57	0.16126
4.16	49.4181	4.52984	478.275	4.16	37.8722	4.16	39.9293	4.16	38.2542	3441.67	0.13913	3441.67	0.15227	3441.67	0.15402	3441.67	0.16672	3441.67	0.1729
4.18	67.8646	4.55611	484.479	4.18	44.076	4.18	38.8189	4.18	41.6842	3441.77	0.13445	3441.77	0.15776	3441.77	0.15581	3441.77	0.16779	3441.77	0.15928
4.2	66.4247	4.58237	476.254	4.2	40.9655	4.2	52.337	4.2	52.1704	3441.87	0.15148	3441.87	0.16681	3441.87	0.15525	3441.87	0.15702	3441.87	0.15107
4.22	67.3841	4.60863	471.287	4.22	38.3694	4.22	64.6551	4.22	63.1906	3441.96	0.15111	3441.96	0.16553	3441.96	0.15502	3441.96	0.14735	3441.96	0.153
4.24	69.0284	4.63489	459.234	4.24	40.8017	4.24	61.8875	4.24	60.0556	3442.06	0.15273	3442.06	0.15972	3442.06	0.1589	3442.06	0.15282	3442.06	0.153
4.26	62.615	4.66115	469.581	4.26	46.4341	4.26	47.2341	4.26	50.1239	3442.16	0.14153	3442.16	0.15002	3442.16	0.1554	3442.16	0.14883	3442.16	0.15619
4.28	58.8865	4.68741	481.356	4.28	38.0665	4.28	45.2665	4.28	44.62	3442.26	0.14264	3442.26	0.14871	3442.26	0.1517	3442.26	0.14618	3442.26	0.16312
4.3	63.9573	4.71367	494.96	4.3	40.2132	4.3	46.8418	4.3	47.4491	3442.35	0.14963	3442.35	0.14766	3442.35	0.16002	3442.35	0.14587	3442.35	0.16071
4.32	73.0846	4.73993	492.135	4.32	51.1599	4.32	50.3599	4.32	49.3999	3442.45	0.14697	3442.45	0.15233	3442.45	0.15216	3442.45	0.15346	3442.45	0.16971
4.34	76.2683	4.76619	474.482	4.34	55.8208	4.34	47.1351	4.34	46.6257	3442.55	0.15938	3442.55	0.15901	3442.55	0.15188	3442.55	0.15951	3442.55	0.16408
4.36	76.2513	4.79245	469.657	4.36	47.1675	4.36	39.6818	4.36	39.961	3442.65	0.16069	3442.65	0.15425	3442.65	0.15995	3442.65	0.15438	3442.65	0.15637
4.38	66.1193	4.81871	472.176	4.38	43.0856	4.38	36.457	4.38	37.275	3442.74	0.15735	3442.74	0.15679	3442.74	0.16028	3442.74	0.16182	3442.74	0.15038
4.4	63.8724	4.84497	486.122	4.4	50.6037	4.4	42.6608	4.4	43.8902	3442.84	0.1533	3442.84	0.1554	3442.84	0.15924	3442.84	0.15907	3442.84	0.16174
4.42	65.7962	4.87123	475.812	4.42	56.1218	4.42	53.9504	4.42	50.5365	3442.94	0.15249	3442.94	0.15399	3442.94	0.15407	3442.94	0.1517	3442.94	0.1563
4.44	64.2907	4.89749	477.188	4.44	65.4685	4.44	51.6399	4.44	54.0203	3443.04	0.1558	3443.04	0.15905	3443.04	0.16538	3443.04	0.14404	3443.04	0.14473
4.46	59.3559	4.92375	468.82	4.46	54.758	4.46	56.8723	4.46	57.2298	3443.14	0.16176	3443.14	0.16162	3443.14	0.15979	3443.14	0.15268	3443.14	0.14128
4.48	69.7348	4.95001	459.653	4.48	42.4475	4.48	63.019	4.48	61.8141	3443.23	0.15852	3443.23	0.17184	3443.23	0.15483	3443.23	0.14613	3443.23	0.14794
4.5	73.0844	4.97627	450.971	4.5	40.6513	4.5	59.2799	4.5	58.3003	3443.33	0.14813	3443.33	0.16801	3443.33	0.15106	3443.33	0.15405	3443.33	0.15639
4.52	64.0904	5.00253	463.832	4.52	46.2837	4.52	48.9123	4.52	50.6511	3443.43	0.15632	3443.43	0.149	3443.43	0.16218	3443.43	0.15354	3443.43	0.16371
4.54	56.1815	5.0288	478.064	4.54	40.7733	4.54	46.6018	4.54	46.5431	3443.53	0.16138	3443.53	0.1546	3443.53	0.16757	3443.53	0.15601	3443.53	0.15837
4.56	61.8148	5.05506	471.983	4.56	50.0057	4.56	46.7485	4.56	45.2938	3443.62	0.15609	3443.62	0.16149	3443.62	0.16033	3443.62	0.16425	3443.62	0.16128
4.58	61.9045	5.08132	461.958	4.58	58.6095	4.58	44.438	4.58	46.554	3443.72	0.15822	3443.72	0.1513	3443.72	0.15651	3443.72	0.16302	3443.72	0.14453
4.6	57.1364	5.10758	459.105	4.6	51.1561	4.6	51.7276	4.6	51.0418	3443.82	0.15924	3443.82	0.15465	3443.82	0.16512	3443.82	0.14822	3443.82	0.1401
4.62	56.0819	5.13384	459.052	4.62	48.7314	4.62	55.9885	4.62	55.0432	3443.92	0.15706	3443.92	0.16443	3443.92	0.17487	3443.92	0.14581	3443.92	0.14547
4.64	66.3981	5.1601	460.227	4.64	51.678	4.64	52.5923	4.64	52.4699	3444.02	0.15396	3444.02	0.14837	3444.02	0.16037	3444.02	0.1451	3444.02	0.1523
4.66	64.828	5.18636	464.974	4.66	49.139	4.66	47.939	4.66	49.5015	3444.11	0.15665	3444.11	0.15385	3444.11	0.16191	3444.11	0.14739	3444.11	0.15965
4.68	70.3429	5.21262	473.292	4.68	47.9143	4.68	49.8571	4.68	47.6138	3444.21	0.15889	3444.21	0.16115	3444.21	0.16137	3444.21	0.15441	3444.21	0.16962
4.7	62.9428	5.23888	475.067	4.7	56.1181	4.7	47.9466	4.7	51.1315	3444.31	0.16919	3444.31	0.15825	3444.31	0.15074	3444.31	0.1512	3444.31	0.16323
4.72	58.9707	5.26514	475.5	4.72	52.379	4.72	57.979	4.72	55.3182	3444.41	0.16195	3444.41	0.15354	3444.41	0.16127	3444.41	0.15205	3444.41	0.15633
4.74	50.4835	5.2914	470.704	4.74	49.4837	4.74	58.5694	4.74	59.2447	3444.5	0.15813	3444.5	0.15089	3444.5	0.16353	3444.5	0.1568	3444.5	0.14974
4.76	60.3386	5.31766	461.793	4.76	54.6906	4.76	59.3763	4.76	59.5002	3444.6	0.15833	3444.6	0.15111	3444.6	0.15598	3444.6	0.15666	3444.6	0.15087
4.78	61.1645	5.34392	461.455	4.78	67.6656	4.78	62.1799	4.78	63.3323	3444.7	0.15213	3444.7	0.15827	3444.7	0.1545	3444.7	0.14733	3444.7	0.15359
4.8	53.7039	5.37018	464.573	4.8	67.315	4.8	67.315	4.8	65.0429	3444.8	0.14004	3444.8	0.1635	3444.8	0.15557	3444.8	0.15466	3444.8	0.1583
4.82	49.4427	5.39644	467.091	4.82	66.7572	4.82	61.6715	4.82	62.2266	3444.9	0.14094	3444.9	0.16342	3444.9	0.16224	3444.9	0.17137	3444.9	0.16203
4.84	60.038	5.4227	465.152	4.84	70.4193	4.84	58.6478	4.84	60.3041	3444.99	0.14369	3444.99	0.16049	3444.99	0.1606	3444.99	0.17075	3444.99	0.16025
4.86	66.4612	5.44896	469.185	4.86	83.6813	4.86	65.167	4.86	63.2421	3445.09	0.15221	3445.09	0.15164	3445.09	0.16385	3445.09	0.16225	3445.09	0.15662
4.88	62.7123	5.47522	470.103	4.88	90.4862	4.88	68.8291	4.88	69.6569	3445.19	0.15773	3445.19	0.13802	3445.19	0.14606	3445.19	0.15542	3445.19	0.14976
4.9	55.077	5.50149	473.678	4.9	92.5483	4.9	79.6912	4.9	58.3003	3445.29	0.16055	3445.29	0.14441	3445.29	0.15285	3445.29	0.1548	3445.29	0.16275
4.92	56.9268	5.52775	474.196	4.92	84.4389	4.92	98.1532	4.92	50.6511	3445.38	0.15464	3445.38	0.16538	3445.38	0.16505	3445.38	0.15541	3445.38	0.15707
4.94	52.6616	5.55401	471.458	4.94	75.1867	4.94	98.501	4.94	46.5431	3445.48	0.15166	3445.48	0.16496	3445.48	0.16012	3445.48	0.15711	3445.48	0.16048
4.96	55.8244	5.58027	463.062	4.96	81.4773	4.96	90.5059	4.96	45.2938	3445.58	0.15493	3445.58	0.16716	3445.58	0.16175	3445.58	0.15405	3445.58	0.16649
4.98	49.2151	5.60653	456.18	4.98	94.0537	4.98	91.4251	4.98	46.554	3445.68	0.15509	3445.68	0.16605	3445.68	0.15698	3445.68	0.14987	3445.68	0.15494
5	53.1194	5.63279	474.327	5	99.7729	5	103.316	5	51.0418	3445.78	0.14598	3445.78	0.15979	3445.78	0.1635	3445.78	0.14824	3445.78	0.15513
5.02	50.3373	5.65905	478.588	5.02	108.349	5.02	108.978	5.02	55.0432	3445.87	0.14348	3445.87	0.15804	3445.87	0.17018	3445.87	0.14918	3445.87	0.15812
5.04	56.6403	5.68531	471.734	5.04	115.611	5.04	119.554	5.04	81.9295	3445.97	0.14598	3445.97	0.15053	3445.97	0.16422	3445.97	0.16035	3445.97	0.14883
5.06	50.1999	5.71157	458.91	5.06	105.273	5.06	124.93	5.06	95.1116	3446.07	0.14799	3446.07	0.15889	3446.07	0.15721	3446.07	0.16302	3446.07	0.1504
5.08	50.8445	5.73783	460.371	5.08	93.7354	5.08	136.021	5.08	97.8594	3446.17	0.15561	3446.17	0.15693	3446.17	0.15626	3446.17	0.15043	3446.17	0.1468
5.1	31.4884	5.76409	453.175	5.1	97.626	5.1	146.826	5.1	91.8088	3446.26	0.1577	3446.26	0.1624	3446.26	0.15045	3446.26	0.1469	3446.26	0.13907
5.12	29.6174	5.79035	459.15	5.12	115.46	5.12	160.888	5.12	93.0757	3446.36	0.15233	3446.36	0.16884	3446.36	0.14616	3446.36	0.15078	3446.36	0.1519
5.14	34.3172	5.81661	467.383	5.14	111.579	5.14	163.064	5.14	100.886	3446.46	0.15301	3446.46	0.1622	3446.46	0.14811	3446.46	0.15278	3446.46	0.15265
5.16	41.3021	5.84287	472.33	5.16	101.869	5.16	143.184	5.16	110.8	3446.56	0.14352	3446.56	0.15338	3446.56	0.15389	3446.56	0.15827	3446.56	0.15193
5.18	36.9721	5.86913	471.562	5.18	89.2457	5.18	141.703	5.18	117.752	3446.65	0.15173	3446.65	0.14906	3446.65	0.14504	3446.65	0.15892	3446.65	0.15679
5.2	43.9557	5.89539	469.395	5.2	103.936	5.2	147.879	5.2	126.38	3446.75	0.15511	3446.75	0.14796	3446.75	0.14826	3446.75	0.15105	3446.75	0.15844
5.22	45.1101	5.92165	461.284	5.22	103.908	5.22	158.136	5.22	135.203	3446.85	0.15937	3446.85	0.14904	3446.85	0.15373	3446.85	0.15336	3446.85	0.16222
5.24	39.4639	5.94792	467.374	5.24	106.819	5.24	134.19	5.24	148.428	3446.95	0.15944	3446.95	0.15413	3446.95	0.1613	3446.95	0.14661	3446.95	0.16015
5.26	38.7313	5.97418	483.606	5.26	91.2892	5.26	140.546	5.26	160.462	3447.05	0.16352	3447.05	0.16137	3447.05	0.15948	3447.05	0.14654	3447.05	0.1596
5.28	39.0267	6.00044	482.239	5.28	85.1771	5.28	146.606	5.28	158.725	3447.14	0.16427	3447.14	0.15273	3447.14	0.14669	3447.14	0.15118	3447.14	0.15099
5.3	35.8929	6.0267	469.243	5.3	75.5807	5.3	149.009	5.3	147.572	3447.24	0.15711	3447.24	0.16123	3447.24	0.14684	3447.24	0.15881	3447.24	0.14729
5.32	42.4727	6.05296	459.418	5.32	69.8184	5.32	135.418	5.32	141.089	3447.34	0.14942	3447.34	0.16704	3447.34	0.15049	3447.34	0.15221	3447.34	0.15153
5.34	34.8805	6.07922	466.108	5.34	63.599	5.34	128.856	5.34	150.854	3447.44	0.15195	3447.44	0.16372	3447.44	0.15211	3447.44	0.14366	3447.44	0.14684
5.36	31.5162	6.10548	473.026	5.36	55.4367	5.36	115.551	5.36	149.326	3447.53	0.16404	3447.53	0.15521	3447.53	0.15444	3447.53	0.15015	3447.53	0.15194
5.38	34.837	6.13174	480.259	5.38	63.2172	5.38	107.674	5.38	142.342	3447.63	0.15941	3447.63	0.13995	3447.63	0.16642	3447.63	0.16082	3447.63	0.15645
5.4	42.3858	6.158	477.32	5.4	54.0263	5.4	106.083	5.4	138.212	3447.73	0.15373	3447.73	0.14235	3447.73	0.17542	3447.73	0.15248	3447.73	0.14872
5.42	33.534	6.18426	474.781	5.42	50.2069	5.42	93.464	5.42	147.375	3447.83	0.15398	3447.83	0.15378	3447.83	0.16742	3447.83	0.15805	3447.83	0.14069
5.44	31.7672	6.21052	466.499	5.44	44.9017	5.44	83.5303	5.44	145.978	3447.93	0.15786	3447.93	0.15092	3447.93	0.16216	3447.93	0.15749	3447.93	0.13647
5.46	38.457	6.23678	457.246	5.46	49.4251	5.46	75.1394	5.46	138.572	3448.02	0.1484	3448.02	0.13765	3448.02	0.15558	3448.02	0.15205	3448.02	0.14373
5.48	37.0319	6.26304	468.078	5.48	40.9771	5.48	62.9771	5.48	126.632	3448.12	0.14491	3448.12	0.13971	3448.12	0.16305	3448.12	0.15315	3448.12	0.15401
5.5	32.0633	6.2893	477.682	5.5	37.7291	5.5	49.3862	5.5	116.521	3448.22	0.14389	3448.22	0.15348	3448.22	0.16156	3448.22	0.15076	3448.22	0.15113
5.52	34.0084	6.31556	475.915	5.52	43.5096	5.52	55.281	5.52	94.7375	3448.32	0.15968	3448.32	0.15579	3448.32	0.16137	3448.32	0.15177	3448.32	0.15709
5.54	39.21	6.34182	468.205	5.54	45.2901	5.54	63.0044	5.54	83.8878	3448.41	0.16098	3448.41	0.16247	3448.41	0.14855	3448.41	0.14852	3448.41	0.15719
5.56	35.8396	6.36808	479.494	5.56	37.4707	5.56	63.0707	5.56	62.8111	3448.51	0.16086	3448.51	0.15882	3448.51	0.1488	3448.51	0.14563	3448.51	0.15054
5.58	32.7542	6.39434	487.127	5.58	36.4512	5.58	57.4798	5.58	57.5484	3448.61	0.16484	3448.61	0.15077	3448.61	0.15196	3448.61	0.14807	3448.61	0.15916
5.6	33.8969	6.42061	487.445	5.6	36.4603	5.6	51.2604	5.6	52.0881	3448.71	0.15957	3448.71	0.16163	3448.71	0.14789	3448.71	0.16675	3448.71	0.15165
5.62	31.6675	6.44687	483.906	5.62	44.0695	5.62	48.6409	5.62	46.4368	3448.81	0.1549	3448.81	0.16256	3448.81	0.15226	3448.81	0.16484	3448.81	0.13629
5.64	28.7518	6.47313	472.024	5.64	47.9072	5.64	44.1929	5.64	48.7431	3448.9	0.1569	3448.9	0.15696	3448.9	0.15556	3448.9	0.15866	3448.9	0.15211
5.66	31.4355	6.49939	470.228	5.66	45.1163	5.66	58.202	5.66	53.9849	3449	0.14906	3449	0.16939	3449	0.15746	3449	0.14776	3449	0.1612
5.68	38.9186	6.52565	472.661	5.68	36.3825	5.68	57.8683	5.68	60.9099	3449.1	0.1484	3449.1	0.16971	3449.1	0.1546	3449.1	0.14373	3449.1	0.16852
5.7	37.0297	6.55191	479.036	5.7	35.0202	5.7	59.5917	5.7	54.6986	3449.2	0.15582	3449.2	0.16058	3449.2	0.15188	3449.2	0.15046	3449.2	0.16593
5.72	37.3687	6.57817	467.869	5.72	39.2008	5.72	44.2865	5.72	49.9289	3449.29	0.15914	3449.29	0.1509	3449.29	0.15908	3449.29	0.15308	3449.29	0.16502
5.74	35.1929	6.60443	458.415	5.74	32.3528	5.74	49.9528	5.74	46.6662	3449.39	0.15254	3449.39	0.15287	3449.39	0.15722	3449.39	0.1512	3449.39	0.16501
5.76	35.4164	6.63069	459.965	5.76	29.619	5.76	48.7619	5.76	50.7455	3449.49	0.13903	3449.49	0.15321	3449.49	0.15362	3449.49	0.15146	3449.49	0.16877
5.78	29.6394	6.65695	465.476	5.78	40.8853	5.78	51.2281	5.78	48.6665	3449.59	0.15244	3449.59	0.14873	3449.59	0.15503	3449.59	0.15376	3449.59	0.15704
5.8	31.7475	6.68321	466.112	5.8	50.1515	5.8	44.723	5.8	46.5744	3449.69	0.15766	3449.69	0.16	3449.69	0.15514	3449.69	0.15536	3449.69	0.14797
5.82	35.455	6.70947	474.875	5.82	44.6178	5.82	46.5035	5.82	47.6594	3449.78	0.15673	3449.78	0.16199	3449.78	0.15287	3449.78	0.15357	3449.78	0.15196
5.84	33.6191	6.73573	474.781	5.84	36.3983	5.84	52.2269	5.84	49.1314	3449.88	0.16301	3449.88	0.15393	3449.88	0.15803	3449.88	0.14926	3449.88	0.15176
5.86	29.7826	6.76199	463.173	5.86	40.9217	5.86	44.0646	5.86	44.9854	3449.98	0.16421	3449.98	0.15279	3449.98	0.15984	3449.98	0.14993	3449.98	0.15097
5.88	28.2312	6.78825	459.793	5.88	42.4166	5.88	40.3023	5.88	42.1586	3450.08	0.17116	3450.08	0.15325	3450.08	0.14767	3450.08	0.15724	3450.08	0.15235
5.9	32.7363	6.81451	457.87	5.9	43.0543	5.9	48.4828	5.9	48.4877	3450.17	0.16041	3450.17	0.15879	3450.17	0.15199	3450.17	0.15891	3450.17	0.1462
5.92	37.9838	6.84077	467.462	5.92	40.1491	5.92	54.492	5.92	51.4013	3450.27	0.1418	3450.27	0.16946	3450.27	0.14545	3450.27	0.16198	3450.27	0.14504
5.94	38.5449	6.86703	477.168	5.94	50.6154	5.94	44.1582	5.94	46.2448	3450.37	0.14297	3450.37	0.16396	3450.37	0.146	3450.37	0.15831	3450.37	0.1483
5.96	34.4197	6.8933	489.103	5.96	47.5959	5.96	39.3673	5.96	39.9208	3450.47	0.14643	3450.47	0.16329	3450.47	0.14115	3450.47	0.14644	3450.47	0.16848
5.98	35.3226	6.91956	470.752	5.98	47.8907	5.98	37.6622	5.98	35.5903	3450.57	0.14722	3450.57	0.15871	3450.57	0.14903	3450.57	0.14736	3450.57	0.16753
6	35.6534	6.94582	467.258	6	36.5284	6	30.1284	6	31.9162	3450.66	0.13876	3450.66	0.14685	3450.66	0.15493	3450.66	0.15088	3450.66	0.17164
6.02	32.4408	6.97208	464.793	6.02	46.4233	6.02	32.0233	6.02	32.0722	3450.76	0.14168	3450.76	0.15409	3450.76	0.15811	3450.76	0.15503	3450.76	0.16825
6.04	28.5419	6.99834	461.556	6.04	43.6324	6.04	37.7467	6.04	37.5165	3450.86	0.15501	3450.86	0.16973	3450.86	0.1577	3450.86	0.16015	3450.86	0.16904
6.06	25.5567	7.0246	455.434	6.06	47.8701	6.06	41.1272	6.06	39.9762	3450.96	0.16727	3450.96	0.1685	3450.96	0.16048	3450.96	0.15404	3450.96	0.1714
6.08	23.8852	7.05086	457.483	6.08	42.2792	6.08	38.6792	6.08	40.1829	3451.05	0.16012	3451.05	0.16051	3451.05	0.17053	3451.05	0.1468	3451.05	0.1638
6.1	29.8703	7.07712	454.789	6.1	45.6026	6.1	40.3454	6.1	39.1748	3451.15	0.16036	3451.15	0.15943	3451.15	0.16053	3451.15	0.14979	3451.15	0.16004
6.12	31.4549	7.10338	443.752	6.12	39.8974	6.12	38.526	6.12	39.2509	3451.25	0.16295	3451.25	0.16171	3451.25	0.16344	3451.25	0.14479	3451.25	0.15197
6.14	31.6103	7.12964	445.715	6.14	36.7065	6.14	39.278	6.14	39.3955	3451.35	0.1556	3451.35	0.15955	3451.35	0.15603	3451.35	0.14437	3451.35	0.14337
6.16	32.2223	7.1559	457.821	6.16	35.0014	6.16	40.2014	6.16	39.2953	3451.44	0.15107	3451.44	0.15776	3451.44	0.15329	3451.44	0.14554	3451.44	0.14404
6.18	30.2051	7.18216	461.185	6.18	42.4391	6.18	37.5248	6.18	38.0684	3451.54	0.14834	3451.54	0.15775	3451.54	0.1559	3451.54	0.1452	3451.54	0.14904
6.2	23.6159	7.20842	463.948	6.2	51.1339	6.2	38.0482	6.2	38.9935	3451.64	0.15153	3451.64	0.16639	3451.64	0.15871	3451.64	0.14701	3451.64	0.16051
6.22	27.9976	7.23468	465.74	6.22	44.5716	6.22	42.2287	6.22	41.2148	3451.74	0.15141	3451.74	0.15962	3451.74	0.15779	3451.74	0.14575	3451.74	0.16311
6.24	33.9216	7.26094	464.532	6.24	33.495	6.24	39.495	6.24	38.7701	3451.84	0.1571	3451.84	0.16038	3451.84	0.15607	3451.84	0.14198	3451.84	0.15894
6.26	36.4165	7.2872	456.266	6.26	31.3898	6.26	31.1041	6.26	31.1629	3451.93	0.14843	3451.93	0.16128	3451.93	0.15606	3451.93	0.14184	3451.93	0.16403
6.28	33.7108	7.31346	456.287	6.28	48.4275	6.28	26.7704	6.28	28.8226	3452.03	0.1435	3452.03	0.16637	3452.03	0.16151	3452.03	0.15075	3452.03	0.16008
6.3	26.776	7.33973	456.278	6.3	50.5509	6.3	35.5223	6.3	35.2089	3452.13	0.15186	3452.13	0.17573	3452.13	0.15614	3452.13	0.16173	3452.13	0.1615
6.32	23.3835	7.36599	458.242	6.32	42.6743	6.32	42.4457	6.32	40.2515	3452.23	0.16138	3452.23	0.17086	3452.23	0.1491	3452.23	0.16265	3452.23	0.15751
6.34	32.5619	7.39225	459.805	6.34	38.4549	6.34	36.2834	6.34	37.3904	3452.32	0.15714	3452.32	0.15104	3452.32	0.1472	3452.32	0.18015	3452.32	0.15013
6.36	36.5968	7.41851	451.797	6.36	38.7497	6.36	31.3783	6.36	31.2901	3452.42	0.14302	3452.42	0.14608	3452.42	0.15745	3452.42	0.17737	3452.42	0.15677
6.38	30.0026	7.44477	449.16	6.38	34.0731	6.38	29.1588	6.38	30.7702	3452.52	0.14519	3452.52	0.14772	3452.52	0.16332	3452.52	0.17105	3452.52	0.15743
6.4	25.3508	7.47103	450.438	6.4	24.8251	6.4	32.0822	6.4	28.0708	3452.62	0.14596	3452.62	0.15568	3452.62	0.15301	3452.62	0.15932	3452.62	0.15392
6.42	33.3841	7.49729	453.858	6.42	27.577	6.42	23.8056	6.42	28.9485	3452.72	0.14189	3452.72	0.15445	3452.72	0.14894	3452.72	0.16302	3452.72	0.15984
6.44	36.0454	7.52355	462.336	6.44	25.3005	6.44	34.7862	6.44	30.5151	3452.81	0.14786	3452.81	0.16005	3452.81	0.15712	3452.81	0.15509	3452.81	0.15728
6.46	31.5062	7.54981	463.642	6.46	33.0239	6.46	35.481	6.46	39.4581	3452.91	0.16186	3452.91	0.15638	3452.91	0.15318	3452.91	0.16169	3452.91	0.15591
6.48	39.0236	7.57607	457.462	6.48	38.8044	6.48	46.1758	6.48	42.184	3453.01	0.15976	3453.01	0.15787	3453.01	0.15486	3453.01	0.16992	3453.01	0.15606
6.5	35.3975	7.60233	449.083	6.5	36.0135	6.5	40.7564	6.5	43.5433	3453.11	0.15926	3453.11	0.15973	3453.11	0.16662	3453.11	0.1549	3453.11	0.14757
6.52	42.2852	7.62859	453.36	6.52	23.2226	6.52	39.6798	6.52	36.8929	3453.2	0.16547	3453.2	0.15629	3453.2	0.1722	3453.2	0.14704	3453.2	0.15185
6.54	29.001	7.65485	451.895	6.54	27.4603	6.54	30.8889	6.54	34.1754	3453.3	0.16771	3453.3	0.15501	3453.3	0.16065	3453.3	0.14498	3453.3	0.15283
6.56	26.5162	7.68111	457.658	6.56	30.8409	6.56	34.8409	6.56	33.2246	3453.4	0.15744	3453.4	0.15755	3453.4	0.16339	3453.4	0.16766	3453.4	0.15456
6.58	16.888	7.70737	463.421	6.58	24.7929	6.58	33.65	6.58	33.1749	3453.5	0.15808	3453.5	0.16437	3453.5	0.15608	3453.5	0.16522	3453.5	0.158
6.6	25.7164	7.73363	459.442	6.6	17.602	6.6	28.2877	6.6	28.8265	3453.6	0.16548	3453.6	0.15195	3453.6	0.16681	3453.6	0.15563	3453.6	0.14805
6.62	25.7443	7.75989	448.205	6.62	22.0682	6.62	25.2682	6.62	25.1507	3453.69	0.15252	3453.69	0.1529	3453.69	0.16058	3453.69	0.15329	3453.69	0.14425
6.64	24.8574	7.78615	453.825	6.64	29.3916	6.64	24.8202	6.64	25.2022	3453.79	0.15427	3453.79	0.15004	3453.79	0.14994	3453.79	0.15579	3453.79	0.14541
6.66	30.4842	7.81242	455.617	6.66	30.8865	6.66	28.5436	6.66	28.6759	3453.89	0.15921	3453.89	0.15566	3453.89	0.14564	3453.89	0.1515	3453.89	0.15229
6.68	30.7962	7.83868	454.58	6.68	31.9242	6.68	33.5813	6.68	33.3903	3453.99	0.1606	3453.99	0.16322	3453.99	0.15467	3453.99	0.14936	3453.99	0.15763
6.7	25.3363	7.86494	454.487	6.7	25.1904	6.7	35.5333	6.7	35.068	3454.08	0.16273	3454.08	0.1661	3454.08	0.15303	3454.08	0.15813	3454.08	0.15809
6.72	28.3901	7.8912	465.021	6.72	30.171	6.72	32.2281	6.72	31.3514	3454.18	0.16446	3454.18	0.16304	3454.18	0.16156	3454.18	0.14709	3454.18	0.14686
6.74	27.6148	7.91746	474.642	6.74	25.2658	6.74	26.9229	6.74	29.2005	3454.28	0.16599	3454.28	0.16464	3454.28	0.16213	3454.28	0.13791	3454.28	0.14976
6.76	24.3818	7.94372	468.548	6.76	26.2463	6.76	33.1035	6.76	32.2415	3454.38	0.15515	3454.38	0.16664	3454.38	0.15537	3454.38	0.14107	3454.38	0.14378
6.78	11.8912	7.96998	457.454	6.78	24.084	6.78	37.684	6.78	37.9583	3454.48	0.14663	3454.48	0.1713	3454.48	0.16326	3454.48	0.15464	3454.48	0.1487
6.8	22.8286	7.99624	451.674	6.8	36.6074	6.8	37.636	6.8	35.3389	3454.57	0.15807	3454.57	0.1688	3454.57	0.17318	3454.57	0.16136	3454.57	0.15572
6.82	19.0798	8.0225	453.1	6.82	32.4451	6.82	26.7308	6.82	29.0574	3454.67	0.16118	3454.67	0.15643	3454.67	0.17642	3454.67	0.15945	3454.67	0.1455
6.84	20.9304	8.04876	450.432	6.84	31.54	6.84	25.54	6.84	25.6624	3454.77	0.15842	3454.77	0.15277	3454.77	0.16705	3454.77	0.16256	3454.77	0.15161
6.86	16.3234	8.07502	452.963	6.86	25.6062	6.86	27.4919	6.86	26.1891	3454.87	0.15425	3454.87	0.1487	3454.87	0.15584	3454.87	0.16271	3454.87	0.15563
6.88	23.8873	8.10128	456.08	6.88	32.301	6.88	24.5868	6.88	25.3851	3454.96	0.15643	3454.96	0.1462	3454.96	0.16462	3454.96	0.15275	3454.96	0.15067
6.9	26.9364	8.12754	451.777	6.9	28.0245	6.9	24.0245	6.9	23.7208	3455.06	0.1655	3455.06	0.15372	3455.06	0.16999	3455.06	0.14961	3455.06	0.14282
6.92	29.185	8.1538	453.23	6.92	25.7479	6.92	23.6907	6.92	24.4009	3455.16	0.16258	3455.16	0.15447	3455.16	0.16281	3455.16	0.1487	3455.16	0.14527
6.94	29.8902	8.18006	459.882	6.94	18.6713	6.94	25.0141	6.94	23.2606	3455.26	0.15206	3455.26	0.15678	3455.26	0.16379	3455.26	0.15829	3455.26	0.16059
6.96	18.9949	8.20632	462.535	6.96	26.909	6.96	21.1375	6.96	23.7285	3455.35	0.15057	3455.35	0.15784	3455.35	0.17134	3455.35	0.16217	3455.35	0.16077
6.98	23.4705	8.23258	453.445	6.98	32.8609	6.98	25.6609	6.98	23.2756	3455.45	0.15362	3455.45	0.15566	3455.45	0.16804	3455.45	0.15352	3455.45	0.14532
7	29.8313	8.25884	456.613	7	32.4701	7	21.9558	7	22.7046	3455.55	0.14849	3455.55	0.15681	3455.55	0.16128	3455.55	0.1482	3455.55	0.14581
7.02	27.2202	8.28511	450.208	7.02	19.4506	7.02	21.222	7.02	21.9205	3455.65	0.15435	3455.65	0.15869	3455.65	0.15113	3455.65	0.14449	3455.65	0.14484
7.04	19.6943	8.31137	451.233	7.04	11.1227	7.04	25.9227	7.04	25.8282	3455.75	0.16345	3455.75	0.1534	3455.75	0.14485	3455.75	0.15989	3455.75	0.15613
7.06	21.6536	8.33763	445.457	7.06	16.1431	7.06	30.3717	7.06	29.5911	3455.84	0.1576	3455.84	0.15257	3455.84	0.13834	3455.84	0.16172	3455.84	0.16239
7.08	31.8981	8.36389	448.91	7.08	21.9859	7.08	29.9859	7.08	30.5033	3455.94	0.16464	3455.94	0.15007	3455.94	0.14723	3455.94	0.16025	3455.94	0.15529
7.1	28.485	8.39015	443.277	7.1	24.4318	7.1	29.2889	7.1	28.8707	3456.04	0.16386	3456.04	0.16035	3456.04	0.1585	3456.04	0.14823	3456.04	0.14833
7.12	24.157	8.41641	447.873	7.12	24.6537	7.12	26.768	7.12	26.9978	3456.14	0.15281	3456.14	0.15988	3456.14	0.15788	3456.14	0.14161	3456.14	0.15285
7.14	15.6572	8.44267	452.24	7.14	31.2188	7.14	25.7902	7.14	25.4816	3456.23	0.1605	3456.23	0.14364	3456.23	0.14229	3456.23	0.14388	3456.23	0.15586
7.16	19.214	8.46893	452.893	7.16	32.8696	7.16	27.041	7.16	29.1275	3456.33	0.15824	3456.33	0.13883	3456.33	0.15401	3456.33	0.1473	3456.33	0.14935
7.18	24.8845	8.49519	446.232	7.18	31.3775	7.18	34.8061	7.18	31.4901	3456.43	0.1571	3456.43	0.14714	3456.43	0.15215	3456.43	0.15219	3456.43	0.14721
7.2	25.126	8.52145	436.513	7.2	27.5426	7.2	29.0283	7.2	31.7761	3456.53	0.16333	3456.53	0.16144	3456.53	0.14712	3456.53	0.14858	3456.53	0.1451
7.22	14.2242	8.54771	434.737	7.22	27.5362	7.22	28.3362	7.22	25.1721	3456.63	0.16484	3456.63	0.1674	3456.63	0.15264	3456.63	0.15357	3456.63	0.15464
7.24	12.0647	8.57397	437.19	7.24	29.187	7.24	19.3013	7.24	23.1021	3456.72	0.15535	3456.72	0.16585	3456.72	0.16283	3456.72	0.16117	3456.72	0.15853
7.26	14.3047	8.60023	445.415	7.26	28.6664	7.26	25.4092	7.26	22.9211	3456.82	0.14648	3456.82	0.16022	3456.82	0.14935	3456.82	0.15573	3456.82	0.15588
7.28	26.3157	8.62649	448.496	7.28	36.4886	7.28	25.8029	7.28	27.3898	3456.92	0.15465	3456.92	0.16386	3456.92	0.13813	3456.92	0.16114	3456.92	0.15439
7.3	26.9547	8.65275	452.063	7.3	33.7394	7.3	28.6537	7.3	26.7729	3457.02	0.1534	3457.02	0.16653	3457.02	0.14024	3457.02	0.14559	3457.02	0.15723
7.32	19.3647	8.67901	454.888	7.32	23.3902	7.32	23.6188	7.32	24.6327	3457.11	0.16318	3457.11	0.15006	3457.11	0.13867	3457.11	0.15303	3457.11	0.15715
7.34	16.1741	8.70527	457.455	7.34	15.7838	7.34	22.2981	7.34	22.4696	3457.21	0.16629	3457.21	0.14376	3457.21	0.1345	3457.21	0.15888	3457.21	0.159
7.36	23.3831	8.73154	450.993	7.36	23.6632	7.36	24.4632	7.36	24.8991	3457.31	0.16382	3457.31	0.14143	3457.31	0.13972	3457.31	0.16033	3457.31	0.15491
7.38	24.9916	8.7578	446.303	7.38	31.5426	7.38	27.8854	7.38	26.6022	3457.41	0.15318	3457.41	0.15248	3457.41	0.15725	3457.41	0.15272	3457.41	0.15297
7.4	22.1996	8.78406	443.613	7.4	32.1648	7.4	25.2505	7.4	25.5444	3457.51	0.15142	3457.51	0.1614	3457.51	0.15609	3457.51	0.14445	3457.51	0.14773
7.42	15.5215	8.81032	447.781	7.42	31.0156	7.42	24.2156	7.42	26.2825	3457.6	0.1518	3457.6	0.15035	3457.6	0.1674	3457.6	0.15111	3457.6	0.15519
7.44	16.7857	8.83658	443.776	7.44	23.9807	7.44	29.0093	7.44	25.8599	3457.7	0.15091	3457.7	0.14857	3457.7	0.16737	3457.7	0.15895	3457.7	0.16584
7.46	15.5351	8.86284	444.829	7.46	23.2315	7.46	19.7458	7.46	20.216	3457.8	0.16551	3457.8	0.14749	3457.8	0.15589	3457.8	0.15965	3457.8	0.15854
7.48	22.7983	8.8891	441.196	7.48	22.9965	7.48	13.2823	7.48	15.0798	3457.9	0.16346	3457.9	0.15062	3457.9	0.15159	3457.9	0.15463	3457.9	0.15048
7.5	18.0039	8.91536	438.478	7.5	20.6473	7.5	20.9902	7.5	21.7641	3457.99	0.14901	3457.99	0.15861	3457.99	0.15924	3457.99	0.15543	3457.99	0.15372
7.52	18.9805	8.94162	438.788	7.52	24.3553	7.52	33.2696	7.52	30.9724	3458.09	0.15354	3458.09	0.15968	3458.09	0.15654	3458.09	0.16111	3458.09	0.1569
7.54	20.0709	8.96788	444.641	7.54	27.6061	7.54	31.4918	7.54	30.5906	3458.19	0.17005	3458.19	0.15782	3458.19	0.15843	3458.19	0.16464	3458.19	0.14426
7.56	23.1608	8.99414	453.294	7.56	27.314	7.56	23.8283	7.56	27.1687	3458.29	0.16771	3458.29	0.15678	3458.29	0.15025	3458.29	0.15265	3458.29	0.14554
7.58	19.2216	9.0204	448.718	7.58	23.1934	7.58	28.9648	7.58	26.3689	3458.39	0.17106	3458.39	0.14943	3458.39	0.14044	3458.39	0.14827	3458.39	0.14569
7.6	21.2249	9.04666	449.342	7.6	23.3585	7.6	26.6156	7.6	27.9185	3458.48	0.1608	3458.48	0.15013	3458.48	0.15307	3458.48	0.14357	3458.48	0.15812
7.62	20.0276	9.07292	443.452	7.62	20.9521	7.62	26.7807	7.62	25.3652	3458.58	0.15067	3458.58	0.14784	3458.58	0.15854	3458.58	0.14608	3458.58	0.15525
7.64	18.0871	9.09918	441.62	7.64	19.6315	7.64	24.26	7.64	26.6747	3458.68	0.1598	3458.68	0.16262	3458.68	0.16436	3458.68	0.15803	3458.68	0.14079
7.66	11.8032	9.12544	435.358	7.66	25.6251	7.66	30.368	7.66	27.7672	3458.78	0.15826	3458.78	0.14989	3458.78	0.16566	3458.78	0.1648	3458.78	0.14581
7.68	18.9474	9.1517	439.611	7.68	22.0759	7.68	28.2474	7.68	30.2555	3458.87	0.16085	3458.87	0.14893	3458.87	0.15861	3458.87	0.15732	3458.87	0.15626
7.7	19.6912	9.17796	440.521	7.7	21.841	7.7	31.3839	7.7	29.8214	3458.97	0.15791	3458.97	0.15605	3458.97	0.15441	3458.97	0.15033	3458.97	0.14905
7.72	20.263	9.20423	435.003	7.72	20.8632	7.72	29.8346	7.72	31.6861	3459.07	0.15521	3459.07	0.16636	3459.07	0.15674	3459.07	0.14801	3459.07	0.13883
7.74	16.0916	9.23049	429.884	7.74	26.914	7.74	31.8854	7.74	29.025	3459.17	0.15021	3459.17	0.16191	3459.17	0.17078	3459.17	0.14913	3459.17	0.1456
7.76	14.8339	9.25675	438.423	7.76	22.0505	7.76	24.2219	7.76	27.7093	3459.26	0.16161	3459.26	0.15294	3459.26	0.17453	3459.26	0.14528	3459.26	0.15469
7.78	16.2615	9.28301	448.104	7.78	20.5585	7.78	26.9013	7.78	23.3062	3459.36	0.16574	3459.36	0.14851	3459.36	0.16887	3459.36	0.15751	3459.36	0.15433
7.8	21.7458	9.30927	446.643	7.8	15.8093	7.8	19.295	7.8	22.4786	3459.46	0.16638	3459.46	0.14433	3459.46	0.16477	3459.46	0.17691	3459.46	0.15006
7.82	21.4582	9.33553	443.039	7.82	20.6029	7.82	22.7172	7.82	20.7727	3459.56	0.14901	3459.56	0.1458	3459.56	0.16393	3459.56	0.16614	3459.56	0.1564
7.84	16.1416	9.36179	442.72	7.84	21.3394	7.84	21.3394	7.84	22.5884	3459.66	0.14527	3459.66	0.16103	3459.66	0.16345	3459.66	0.15816	3459.66	0.16296
7.86	12.7102	9.38805	450.487	7.86	20.4188	7.86	22.0188	7.86	20.9608	3459.75	0.1489	3459.75	0.1677	3459.75	0.16409	3459.75	0.16068	3459.75	0.15081
7.88	13.3927	9.41431	456.683	7.88	15.6124	7.88	17.041	7.88	16.4826	3459.85	0.15241	3459.85	0.15945	3459.85	0.1689	3459.85	0.15568	3459.85	0.14945
7.9	13.2176	9.44057	454.65	7.9	21.0918	7.9	11.0346	7.9	12.4747	3459.95	0.16382	3459.95	0.15867	3459.95	0.16017	3459.95	0.14657	3459.95	0.15013
7.92	12.5277	9.46683	443.875	7.92	20.914	7.92	15.1426	7.92	15.4267	3460.05	0.16338	3460.05	0.16041	3460.05	0.15909	3460.05	0.15201	3460.05	0.14731
7.94	16.8659	9.49309	438.87	7.94	22.7362	7.94	23.7077	7.94	23.2767	3460.14	0.16536	3460.14	0.16794	3460.14	0.1559	3460.14	0.15562	3460.14	0.15292
7.96	14.6323	9.51935	447.18	7.96	17.587	7.96	27.7585	7.96	25.4907	3460.24	0.16549	3460.24	0.16326	3460.24	0.16343	3460.24	0.15723	3460.24	0.15425
7.98	15.1411	9.54561	455.062	7.98	18.895	7.98	23.3521	7.98	26.5252	3460.34	0.17495	3460.34	0.1519	3460.34	0.16443	3460.34	0.16472	3460.34	0.1557
8	10.0494	9.57187	458.943	8	17.9743	8	21.9743	8.0225	33.6071	3460.44	0.16296	3460.44	0.15047	3460.44	0.16389	3460.44	0.16393	3460.44	0.15575
8.02	12.6144	9.59813	449.682	8.02	23.6251	8.02	22.5966	8.04876	37.8731	3460.54	0.15426	3460.54	0.14406	3460.54	0.16735	3460.54	0.16192	3460.54	0.15943
8.04	14.8933	9.62439	448.906	8.04	17.1045	8.04	15.5045	8.07502	29.4091	3460.63	0.1614	3460.63	0.14344	3460.63	0.16045	3460.63	0.14725	3460.63	0.15442
8.06	19.3432	9.65065	446.473	8.06	6.29815	8.06	14.0124	8.10128	34.2406	3460.73	0.16152	3460.73	0.15334	3460.73	0.15166	3460.73	0.14479	3460.73	0.15553
8.08	16.8211	9.67692	450.726	8.08	10.6918	8.08	16.7489	8.12754	37.1864	3460.83	0.15366	3460.83	0.15649	3460.83	0.15544	3460.83	0.14704	3460.83	0.16069
8.1	13.4415	9.70318	448.151	8.1	18.2855	8.1	23.6569	8.1538	37.1036	3460.93	0.14338	3460.93	0.15803	3460.93	0.16336	3460.93	0.1462	3460.93	0.16174
8.12	10.9757	9.72944	445.632	8.12	14.3362	8.12	22.2791	8.18006	33.742	3461.02	0.15184	3461.02	0.15506	3461.02	0.16039	3461.02	0.15363	3461.02	0.16454
8.14	14.2238	9.7557	444.114	8.14	5.5299	8.14	19.8727	8.20632	43.9392	3461.12	0.14873	3461.12	0.15972	3461.12	0.15493	3461.12	0.14522	3461.12	0.16557
8.16	17.3	9.78196	451.338	8.16	10.3807	8.16	20.3236	8.23258	36.6735	3461.22	0.15554	3461.22	0.15959	3461.22	0.15894	3461.22	0.14649	3461.22	0.15874
8.18	18.2044	9.80822	449.648	8.18	17.6886	8.18	19.1743	8.25884	29.0747	3461.32	0.16706	3461.32	0.16231	3461.32	0.1638	3461.32	0.15028	3461.32	0.15593
8.2	16.4797	9.83448	440.987	8.2	22.4823	8.2	18.1394	8.28511	29.5407	3461.42	0.1642	3461.42	0.16152	3461.42	0.15473	3461.42	0.1577	3461.42	0.15717
8.22	13.9546	9.86074	440.382	8.22	17.1616	8.22	14.9902	8.31137	35.5275	3461.51	0.16544	3461.51	0.16249	3461.51	0.16421	3461.51	0.15574	3461.51	0.17225
8.24	12.2291	9.887	449.549	8.24	7.72672	8.24	18.3553	8.33763	33.5965	3461.61	0.15902	3461.61	0.15748	3461.61	0.15605	3461.61	0.13906	3461.61	0.17107
8.26	16.6174	9.91326	452.06	8.26	9.03466	8.26	20.6347	8.36389	33.3906	3461.71	0.15893	3461.71	0.16021	3461.71	0.15398	3461.71	0.15004	3461.71	0.15568
8.28	20.5482	9.93952	454.084	8.28	17.1426	8.28	22.2283	8.39015	37.6908	3461.81	0.14707	3461.81	0.15229	3461.81	0.15861	3461.81	0.15934	3461.81	0.16305
8.3	20.0785	9.96578	454.28	8.3	15.0791	8.3	16.222	8.41641	41.4882	3461.9	0.15205	3461.9	0.16139	3461.9	0.15996	3461.9	0.16245	3461.9	0.15952
8.32	18.0084	9.99204	455.361	8.32	9.07276	8.32	14.787	8.44267	37.1903	3462	0.14694	3462	0.15073	3462	0.15311	3462	0.16542	3462	0.1533
8.34	20.1664	10.0183	452.814	8.34	13.0664	8.34	14.895	8.46893	27.4534	3462.1	0.1431	3462.1	0.14408	3462.1	0.15397	3462.1	0.1602	3462.1	0.14686
8.36	16.5526	10.0446	460.524	8.36	18.4886	8.36	21.4029	8.49519	22.8564	3462.2	0.155	3462.2	0.14236	3462.2	0.14922	3462.2	0.15201	3462.2	0.15317
8.38	14.424	10.0708	466.891	8.38	15.168	8.38	24.0251	8.52145	29.5496	3462.3	0.15642	3462.3	0.14386	3462.3	0.15073	3462.3	0.1686	3462.3	0.15217
8.4	15.2665	10.0971	469.516	8.4	14.1331	8.4	29.7902	8.54771	35.4441	3462.39	0.15954	3462.39	0.14447	3462.39	0.15534	3462.39	0.16368	3462.39	0.15271
8.42	14.5085	10.1233	463.111	8.42	18.4696	8.42	26.4696	8.57397	36.0014	3462.49	0.15541	3462.49	0.14573	3462.49	0.15473	3462.49	0.15775	3462.49	0.15214
8.44	8.83587	10.1496	464.564	8.44	18.6347	8.44	24.4061	8.60023	31.2781	3462.59	0.15162	3462.59	0.14579	3462.59	0.16152	3462.59	0.16358	3462.59	0.16304
8.46	14.5914	10.1759	459.046	8.46	15.0855	8.46	19.7712	8.62649	34.6491	3462.69	0.15554	3462.69	0.15035	3462.69	0.15817	3462.69	0.15699	3462.69	0.16078
8.48	14.6893	10.2021	454.927	8.48	13.9934	8.48	17.5934	8.65275	31.6293	3462.78	0.16432	3462.78	0.13979	3462.78	0.1425	3462.78	0.15148	3462.78	0.15029
8.5	10.2154	10.2284	464.666	8.5	14.5013	8.5	16.3299	8.67901	25.2505	3462.88	0.16524	3462.88	0.14766	3462.88	0.1462	3462.88	0.15167	3462.88	0.13956
8.52	2.76958	10.2546	485.033	8.52	9.75213	8.52	10.495	8.70527	15.2629	3462.98	0.15474	3462.98	0.14179	3462.98	0.15448	3462.98	0.16779	3462.98	0.15829
8.54	10.5234	10.2809	484.514	8.54	12.3743	8.54	13.5172	8.73154	16.2637	3463.08	0.1508	3463.08	0.14294	3463.08	0.15703	3463.08	0.1615	3463.08	0.16566
8.56	16.2196	10.3072	478.139	8.56	11.7394	8.56	13.4537	8.7578	17.4468	3463.17	0.14877	3463.17	0.1399	3463.17	0.16036	3463.17	0.1606	3463.17	0.15753
8.58	20.8298	10.3334	480.934	8.58	11.9617	8.58	15.5045	8.78406	17.5268	3463.27	0.14946	3463.27	0.12918	3463.27	0.16433	3463.27	0.16488	3463.27	0.15844
8.6	18.068	10.3597	500.302	8.6	9.1553	8.6	11.841	8.81032	19.8466	3463.37	0.14968	3463.37	0.13776	3463.37	0.16118	3463.37	0.15453	3463.37	0.16407
8.62	12.3916	10.3859	501.155	8.62	9.89181	8.62	16.0632	8.83658	23.4091	3463.47	0.16404	3463.47	0.14784	3463.47	0.15118	3463.47	0.16146	3463.47	0.16131
8.64	9.45766	10.4122	491.836	8.64	7.99975	8.64	10.5712	8.86284	31.7549	3463.57	0.15578	3463.57	0.15184	3463.57	0.15274	3463.57	0.15782	3463.57	0.1571
8.66	11.0376	10.4385	477.175	8.66	13.5934	8.66	9.70768	8.8891	35.3007	3463.66	0.15435	3463.66	0.15307	3463.66	0.1682	3463.66	0.14261	3463.66	0.15333
8.68	13.6456	10.4647	485.485	8.68	17.5871	8.68	9.87276	8.91536	34.1037	3463.76	0.15407	3463.76	0.15133	3463.76	0.16867	3463.76	0.13944	3463.76	0.14886
8.7	15.2247	10.491	500.166	8.7	16.2093	8.7	11.0664	8.94162	23.4209	3463.86	0.14687	3463.86	0.15186	3463.86	0.16031	3463.86	0.14814	3463.86	0.14756
8.72	16.0034	10.5173	508.248	8.72	17.7458	8.72	8.48864	8.96788	28.8239	3463.96	0.14892	3463.96	0.15793	3463.96	0.1548	3463.96	0.1601	3463.96	0.15916
8.74	15.5817	10.5435	494.7	8.74	22.2537	8.74	13.3966	8.99414	34.5125	3464.05	0.15694	3464.05	0.16061	3464.05	0.14861	3464.05	0.15914	3464.05	0.16091
8.76	12.3024	10.5698	495.411	8.76	19.5045	8.76	17.4474	9.0204	30.6298	3464.15	0.15324	3464.15	0.15665	3464.15	0.14981	3464.15	0.15304	3464.15	0.15707
8.78	14.0513	10.596	512.978	8.78	10.8125	8.78	13.8982	9.04666	22.3184	3464.25	0.15569	3464.25	0.1608	3464.25	0.14929	3464.25	0.15033	3464.25	0.15389
8.8	18.7712	10.6223	543.402	8.8	11.7775	8.8	14.0632	9.07292	31.8928	3464.35	0.15606	3464.35	0.16174	3464.35	0.14873	3464.35	0.14972	3464.35	0.14598
8.82	19.2622	10.6486	539.284	8.82	15.1997	8.82	15.4283	9.09918	40.5529	3464.45	0.16191	3464.45	0.16153	3464.45	0.14904	3464.45	0.15175	3464.45	0.14873
8.84	15.8099	10.6748	540.879	8.84	11.2505	8.84	18.0505	9.12544	34.1273	3464.54	0.15785	3464.54	0.1587	3464.54	0.15287	3464.54	0.15639	3464.54	0.13629
8.86	12.0143	10.7011	542.618	8.86	7.18705	8.86	16.0442	9.1517	15.1874	3464.64	0.15207	3464.64	0.15299	3464.64	0.14981	3464.64	0.16797	3464.64	0.13333
8.88	13.0184	10.7273	543.528	8.88	6.60928	8.88	15.695	9.17796	11.7047	3464.74	0.14551	3464.74	0.14477	3464.74	0.15399	3464.74	0.16051	3464.74	0.14504
8.9	9.85057	10.7536	535.638	8.9	9.68864	8.9	11.9744	9.20423	22.3362	3464.84	0.14519	3464.84	0.14816	3464.84	0.15372	3464.84	0.15172	3464.84	0.14614
8.92	9.13954	10.7799	548.748	8.92	14.0823	8.92	11.9109	9.23049	33.5963	3464.93	0.1586	3464.93	0.15364	3464.93	0.15704	3464.93	0.15931	3464.93	0.15399
8.94	12.7138	10.8061	542.401	8.94	15.3902	8.94	19.0474	9.25675	27.3135	3465.03	0.16955	3465.03	0.15234	3465.03	0.15349	3465.03	0.16292	3465.03	0.16388
8.96	18.802	10.8324	509.082	8.96	13.9553	8.96	20.0125	9.28301	23.1165	3465.13	0.16777	3465.13	0.15148	3465.13	0.14995	3465.13	0.16217	3465.13	0.15854
8.98	14.1469	10.8586	513.221	8.98	9.89182	8.98	17.3204	9.30927	30.6337	3465.23	0.14949	3465.23	0.16232	3465.23	0.15432	3465.23	0.15177	3465.23	0.15298
9	9.72003	10.8849	544.817	9	15.6569	9	13.5998	9.33553	34.7224	3465.33	0.14853	3465.33	0.16068	3465.33	0.15102	3465.33	0.15038	3465.33	0.14281
9.02	17.1213	10.9112	543.327	9.02	14.4505	9.02	13.9934	9.36179	26.6396	3465.42	0.14011	3465.42	0.14681	3465.42	0.15882	3465.42	0.16018	3465.42	0.15894
9.04	25.5508	10.9374	541.494	9.04	20.2156	9.04	14.1585	9.38805	20.9569	3465.52	0.15541	3465.52	0.13099	3465.52	0.15801	3465.52	0.1569	3465.52	0.16367
9.06	20.1513	10.9637	555.29	9.06	16.2664	9.06	20.895	9.41431	17.6456	3465.62	0.16273	3465.62	0.13382	3465.62	0.15744	3465.62	0.14409	3465.62	0.16079
9.08	15.2086	10.9899	569.171	9.08	9.06007	9.08	20.4886	9.44057	15.0771	3465.72	0.15925	3465.72	0.15351	3465.72	0.14917	3465.72	0.15281	3465.72	0.15848
9.1	17.9797	11.0162	573.967	9.1	4.71087	9.1	10.9966	9.46683	16.28	3465.81	0.1525	3465.81	0.17224	3465.81	0.13846	3465.81	0.15927	3465.81	0.15783
9.12	18.1791	11.0425	605.334	9.12	14.5902	9.12	9.50452	9.49309	17.483	3465.91	0.1464	3465.91	0.17322	3465.91	0.13733	3465.91	0.15913	3465.91	0.14623
9.14	13.2924	11.0687	638.444	9.14	20.7553	9.14	16.5839	9.51935	16.8574	3466.01	0.15002	3466.01	0.17222	3466.01	0.15057	3466.01	0.14786	3466.01	0.15005
9.16	13.9481	11.095	646.126	9.16	18.8061	9.16	19.6633	9.54561	23.0318	3466.11	0.14757	3466.11	0.16861	3466.11	0.15935	3466.11	0.14618	3466.11	0.15954
9.18	14.5463	11.1212	646.779	9.18	15.6569	9.18	11.6569	9.57187	29.4062	3466.21	0.1448	3466.21	0.15341	3466.21	0.16072	3466.21	0.14784	3466.21	0.16394
9.2	17.6584	11.1475	625.631	9.2	13.0791	9.2	10.9648	9.59813	21.2662	3466.3	0.1529	3466.3	0.14251	3466.3	0.15842	3466.3	0.14652	3466.3	0.15106
9.22	18.6559	11.1738	599.97	9.22	12.9585	9.22	17.4156	9.62439	23.9263	3466.4	0.151	3466.4	0.14876	3466.4	0.14207	3466.4	0.14238	3466.4	0.14763
9.24	22.5672	11.2	547.852	9.24	11.9236	9.24	22.7807	9.65065	28.5293	3466.5	0.15106	3466.5	0.15085	3466.5	0.14843	3466.5	0.1481	3466.5	0.15191
9.26	14.7068	11.2263	513.562	9.26	16.2029	9.26	22.0887	9.67692	33.1894	3466.6	0.14693	3466.6	0.15093	3466.6	0.15529	3466.6	0.14253	3466.6	0.16366
9.28	21.1888	11.2525	492.586	9.28	13.8537	9.28	20.2537	9.70318	32.5067	3466.69	0.15133	3466.69	0.15001	3466.69	0.15336	3466.69	0.14484	3466.69	0.16555
9.3	27.9562	11.2788	480.067	9.3	16.4188	9.3	21.676	9.72944	33.3953	3466.79	0.1617	3466.79	0.14562	3466.79	0.15358	3466.79	0.14269	3466.79	0.16416
9.32	30.3232	11.3051	469.549	9.32	11.441	9.32	16.0696	9.7557	16.3983	3466.89	0.15983	3466.89	0.15346	3466.89	0.15646	3466.89	0.14176	3466.89	0.16305
9.34	21.8898	11.3313	472.287	9.34	17.149	9.34	16.9775	9.78196	15.9727	3466.99	0.15167	3466.99	0.15336	3466.99	0.1601	3466.99	0.14988	3466.99	0.1706
9.36	19.5704	11.3576	479.312	9.36	17.6569	9.36	19.9426	9.80822	15.7756	3467.09	0.14789	3467.09	0.14183	3467.09	0.16096	3467.09	0.15769	3467.09	0.17171
9.38	17.9934	11.3839	496.108	9.38	15.822	9.38	23.0791	9.83448	28.6071	3467.18	0.14687	3467.18	0.14401	3467.18	0.15289	3467.18	0.16425	3467.18	0.15605
9.4	16.1303	11.4101	499.389	9.4	10.0442	9.4	16.7299	9.86074	32.6387	3467.28	0.14809	3467.28	0.14067	3467.28	0.15643	3467.28	0.15018	3467.28	0.15401
9.42	11.7526	11.4364	514.756	9.42	8.32357	9.42	15.4664	9.887	37.6131	3467.38	0.15241	3467.38	0.14666	3467.38	0.16138	3467.38	0.14042	3467.38	0.15577
9.44	10.0031	11.4626	508.809	9.44	8.71722	9.44	16.8315	9.91326	22.5874	3467.48	0.17203	3467.48	0.14414	3467.48	0.16389	3467.48	0.14378	3467.48	0.15018
9.46	9.91041	11.4889	531.519	9.46	8.42516	9.46	19.2252	9.93952	17.419	3467.57	0.16809	3467.57	0.1449	3467.57	0.16554	3467.57	0.1458	3467.57	0.15285
9.48	23.2459	11.5152	532.486	9.48	8.30453	9.48	17.7331	9.96578	22.0219	3467.67	0.16547	3467.67	0.15492	3467.67	0.16791	3467.67	0.152	3467.67	0.15911
9.5	27.8953	11.5414	531.996	9.5	18.9267	9.5	13.3268	9.99204	24.5963	3467.77	0.16141	3467.77	0.16156	3467.77	0.16371	3467.77	0.14664	3467.77	0.15666
9.52	20.1443	11.5677	507.506	9.52	24.4061	9.52	18.349	10.0183	19.3421	3467.87	0.16265	3467.87	0.15616	3467.87	0.16233	3467.87	0.14123	3467.87	0.15945
9.54	11.2502	11.5939	481.702	9.54	20.3426	9.54	20.3426	10.0446	9.77365	3467.96	0.16427	3467.96	0.15486	3467.96	0.15593	3467.96	0.15018	3467.96	0.16395
9.56	18.2985	11.6202	470.069	9.56	12.9648	9.56	15.7648	10.0708	15.9195	3468.06	0.16337	3468.06	0.15538	3468.06	0.1505	3468.06	0.15988	3468.06	0.16865
9.58	23.7464	11.6465	462.351	9.58	13.6442	9.58	18.6728	10.0971	31.6367	3468.16	0.1594	3468.16	0.15664	3468.16	0.15129	3468.16	0.16116	3468.16	0.15375
9.6	20.7369	11.6727	463.261	9.6	13.3521	9.6	27.6379	10.1233	42.2682	3468.26	0.15837	3468.26	0.16338	3468.26	0.1564	3468.26	0.14867	3468.26	0.13956
9.62	24.8698	11.699	461.742	9.62	14.5458	9.62	30.1458	10.1496	32.2141	3468.36	0.17075	3468.36	0.16363	3468.36	0.15381	3468.36	0.14817	3468.36	0.13951
9.64	26.1453	11.7252	469.595	9.64	12.5966	9.64	22.768	10.1759	18.1884	3468.45	0.15909	3468.45	0.15822	3468.45	0.14886	3468.45	0.15198	3468.45	0.15162
9.66	24.449	11.7515	474.077	9.66	4.59024	9.66	19.2188	10.2021	18.7342	3468.55	0.14918	3468.55	0.16626	3468.55	0.14724	3468.55	0.14774	3468.55	0.14941
9.68	16.0094	11.7778	462.844	9.68	1.44104	9.68	17.041	10.2284	27.2801	3468.65	0.15982	3468.65	0.16392	3468.65	0.15178	3468.65	0.14236	3468.65	0.16226
9.7	20.941	11.804	458.668	9.7	10.5776	9.7	15.2061	10.2546	31.3402	3468.75	0.15618	3468.75	0.15782	3468.75	0.15252	3468.75	0.14303	3468.75	0.16465
9.72	19.7579	11.8303	470.35	9.72	20.3426	9.72	10.914	10.2809	23.286	3468.84	0.1626	3468.84	0.15491	3468.84	0.14747	3468.84	0.15629	3468.84	0.15642
9.74	19.0315	11.8565	489.888	9.74	18.9077	9.74	12.9077	10.3072	31.2318	3468.94	0.15762	3468.94	0.15116	3468.94	0.14524	3468.94	0.16854	3468.94	0.15892
9.76	13.2192	11.8828	486.313	9.76	12.4442	9.76	14.2156	10.3334	37.3205	3469.04	0.15263	3469.04	0.16169	3469.04	0.15616	3469.04	0.16359	3469.04	0.15463
9.78	23.0064	11.9091	490.166	9.78	5.00929	9.78	17.1236	10.3597	37.0091	3469.14	0.16189	3469.14	0.16515	3469.14	0.15446	3469.14	0.16097	3469.14	0.15298
9.8	29.0791	11.9353	508.19	9.8	12.3172	9.8	16.4315	10.3859	38.7835	3469.24	0.15384	3469.24	0.15559	3469.24	0.1543	3469.24	0.16117	3469.24	0.14954
9.82	33.8371	11.9616	515.986	9.82	13.968	9.82	22.0252	10.4122	40.1008	3469.33	0.14527	3469.33	0.15382	3469.33	0.14608	3469.33	0.15469	3469.33	0.15333
9.84	29.9662	11.9878	515.124	9.84	14.1903	9.84	18.6474	10.4385	43.0752	3469.43	0.14561	3469.43	0.15923	3469.43	0.1466	3469.43	0.14642	3469.43	0.16021
9.86	32.2664	12.0141	511.949	9.86	12.8125	9.86	16.9267	10.4647	32.8495	3469.53	0.13983	3469.53	0.16368	3469.53	0.1485	3469.53	0.15842	3469.53	0.15746
9.88	30.9662	12.0404	501.859	9.88	14.1204	9.88	20.0061	10.491	37.9382	3469.63	0.15232	3469.63	0.1615	3469.63	0.1572	3469.63	0.17058	3469.63	0.14841
9.9	33.2085	12.0666	486.426	9.9	11.5426	9.9	22.3998	10.5173	21.7412	3469.72	0.16033	3469.72	0.15697	3469.72	0.15817	3469.72	0.17152	3469.72	0.15088
9.92	31.4505	12.0929	492.079	9.92	11.022	9.92	20.1077	10.5435	26.7727	3469.82	0.15655	3469.82	0.1542	3469.82	0.16019	3469.82	0.16028	3469.82	0.14524
9.94	38.0922	12.1191	492.389	9.94	12.9585	9.94	16.9585	10.5698	36.6328	3469.92	0.14531	3469.92	0.15703	3469.92	0.1574	3469.92	0.14899	3469.92	0.14623
9.96	39.8192	12.1454	481.556	9.96	17.695	9.96	20.3236	10.596	45.2072	3470.02	0.14701	3470.02	0.14883	3470.02	0.15857	3470.02	0.14988	3470.02	0.15641
9.98	39.203	12.1717	465.695	9.98	18.7744	9.98	19.4601	10.6223	40.2958	3470.12	0.14542	3470.12	0.1483	3470.12	0.1618	3470.12	0.14289	3470.12	0.15187
10	32.5866	12.1979	457.89	10	14.9966	10	18.5395	10.6486	48.4131	3470.21	0.14622	3470.21	0.15756	3470.21	0.16383	3470.21	0.13957	3470.21	0.15341
10.02	34.7697	12.2242	454	10.02	8.41882	10.02	20.4188	10.6748	59.1018	3470.31	0.14599	3470.31	0.16336	3470.31	0.16145	3470.31	0.14256	3470.31	0.15919
10.04	40.9525	12.2505	462.139	10.04	16.5268	10.04	23.841	10.7011	55.1333	3470.41	0.14805	3470.41	0.16412	3470.41	0.15639	3470.41	0.14869	3470.41	0.15364
10.06	46.7922	12.2767	454.706	10.06	22.5204	10.06	25.149	10.7273	73.3362	3470.51	0.15249	3470.51	0.16514	3470.51	0.15341	3470.51	0.14785	3470.51	0.14947
10.08	50.1743	12.303	453.359	10.08	23.2569	10.08	22.3426	10.7536	80.3106	3470.6	0.16406	3470.6	0.16617	3470.6	0.15712	3470.6	0.14326	3470.6	0.15386
10.1	45.6704	12.3292	451.098	10.1	14.1077	10.1	21.4791	10.7799	78.5136	3470.7	0.15778	3470.7	0.16801	3470.7	0.14637	3470.7	0.14782	3470.7	0.15519
10.12	50.6519	12.3555	469.579	10.12	17.8728	10.12	19.8157	10.8061	62.6308	3470.8	0.1513	3470.8	0.16192	3470.8	0.14697	3470.8	0.15185	3470.8	0.16328
10.14	50.3188	12.3818	465.089	10.14	17.2379	10.14	18.095	10.8324	72.0623	3470.9	0.14585	3470.9	0.14677	3470.9	0.15083	3470.9	0.16169	3470.9	0.16107
10.16	53.7568	12.408	466.085	10.16	17.5172	10.16	16.4315	10.8586	80.2653	3471	0.14549	3471	0.15517	3471	0.15674	3471	0.15774	3471	0.15715
10.18	51.9944	12.4343	450.652	10.18	11.3966	10.18	16.5966	10.8849	100.011	3471.09	0.14231	3471.09	0.15292	3471.09	0.15983	3471.09	0.15433	3471.09	0.14731
10.2	53.946	12.4605	451.476	10.2	16.4188	10.2	21.5617	10.9112	109.757	3471.19	0.144	3471.19	0.15119	3471.19	0.15312	3471.19	0.1493	3471.19	0.14645
10.22	54.5259	12.4868	444.901	10.22	21.041	10.22	19.3268	10.9374	125.446	3471.29	0.14913	3471.29	0.14884	3471.29	0.15001	3471.29	0.15418	3471.29	0.14903
10.24	53.2768	12.5131	454.982	10.24	29.2633	10.24	19.149	10.9637	141.449	3471.39	0.16108	3471.39	0.14493	3471.39	0.14801	3471.39	0.16543	3471.39	0.1505
10.26	54.4846	12.5393	450.549	10.26	27.6569	10.26	24.7998	10.9899	155.537	3471.48	0.16158	3471.48	0.14902	3471.48	0.15455	3471.48	0.16775	3471.48	0.15776
10.28	56.2063	12.5656	448.517	10.28	32.1649	10.28	31.1363	11.0162	169.054	3471.58	0.15496	3471.58	0.14938	3471.58	0.16263	3471.58	0.16068	3471.58	0.16173
10.3	67.3563	12.5918	437.795	10.3	25.7014	10.3	27.7585	11.0425	191	3471.68	0.15383	3471.68	0.15378	3471.68	0.16607	3471.68	0.15109	3471.68	0.15424
10.32	70.6202	12.6181	441.915	10.32	24.895	10.32	30.7236	11.0687	196.432	3471.78	0.1495	3471.78	0.16972	3471.78	0.1475	3471.78	0.14425	3471.78	0.16139
10.34	64.6267	12.6444	440.997	10.34	27.6315	10.34	34.4887	11.095	175.492	3471.87	0.14897	3471.87	0.15899	3471.87	0.15199	3471.87	0.14464	3471.87	0.16617
10.36	56.8614	12.6706	442.036	10.36	42.7109	10.36	39.7966	11.1212	152.266	3471.97	0.15068	3471.97	0.15425	3471.97	0.15298	3471.97	0.13794	3471.97	0.16623
10.38	65.6673	12.6969	447.015	10.38	46.3617	10.38	41.9045	11.1475	134.269	3472.07	0.15922	3472.07	0.1626	3472.07	0.16039	3472.07	0.14247	3472.07	0.16154
10.4	77.7871	12.7231	446.88	10.4	44.5839	10.4	48.1268	11.1738	130.472	3472.17	0.15993	3472.17	0.16663	3472.17	0.16064	3472.17	0.14811	3472.17	0.15641
10.42	86.6494	12.7494	447.802	10.42	44.4061	10.42	38.4061	11.2	113.332	3472.27	0.15547	3472.27	0.16116	3472.27	0.14505	3472.27	0.15766	3472.27	0.16011
10.44	87.34	12.7757	439.638	10.44	49.6569	10.44	43.8284	11.2263	110.535	3472.36	0.16162	3472.36	0.15196	3472.36	0.13412	3472.36	0.15925	3472.36	0.15248
10.46	93.2303	12.8019	439.274	10.46	57.0791	10.46	51.2506	11.2525	96.1954	3472.46	0.15456	3472.46	0.15985	3472.46	0.12612	3472.46	0.15651	3472.46	0.14845
10.48	94.0917	12.8282	433.339	10.48	65.3585	10.48	58.6728	11.2788	82.0269	3472.56	0.15567	3472.56	0.16464	3472.56	0.13182	3472.56	0.15431	3472.56	0.15527
10.5	104.153	12.8544	439.09	10.5	81.7522	10.5	62.0379	11.3051	56.6013	3472.66	0.15699	3472.66	0.15619	3472.66	0.14531	3472.66	0.14389	3472.66	0.15273
10.52	105.014	12.8807	441.783	10.52	88.0315	10.52	70.9458	11.3313	56.1185	3472.75	0.16179	3472.75	0.15645	3472.75	0.14966	3472.75	0.13774	3472.75	0.15306
10.54	113.074	12.907	446.676	10.54	82.2537	10.54	78.6538	11.3576	64.9786	3472.85	0.15837	3472.85	0.15383	3472.85	0.16012	3472.85	0.14962	3472.85	0.14563
10.56	113.82	12.9332	445.37	10.56	85.9617	10.56	71.5045	11.3839	64.7816	3472.95	0.15558	3472.95	0.1532	3472.95	0.16374	3472.95	0.15324	3472.95	0.14255
10.58	128.451	12.9595	436.977	10.58	107.612	10.58	85.4411	11.4101	59.0417	3473.05	0.16115	3473.05	0.14952	3473.05	0.15323	3473.05	0.15586	3473.05	0.15521
10.6	130.854	12.9857	432.957	10.6	121.892	10.6	96.9204	11.4364	51.6732	3473.15	0.16179	3473.15	0.15597	3473.15	0.15383	3473.15	0.14614	3473.15	0.15585
10.62	127.484	13.012	441.564	10.62	129.314	10.62	115.657	11.4626	48.4762	3473.24	0.15029	3473.24	0.15909	3473.24	0.15826	3473.24	0.15276	3473.24	0.15265
10.64	122	13.0383	440.6	10.64	138.108	10.64	113.993	11.4889	56.9934	3473.34	0.14487	3473.34	0.14898	3473.34	0.15713	3473.34	0.14869	3473.34	0.15393
10.66	133.716	13.0645	436.808	10.66	146.616	10.66	138.616	11.5152	62.7964	3473.44	0.15015	3473.44	0.14826	3473.44	0.15798	3473.44	0.14112	3473.44	0.14843
10.68	139.603	13.0908	433.787	10.68	150.666	10.68	148.152	11.5414	58.9993	3473.54	0.15685	3473.54	0.15534	3473.54	0.16	3473.54	0.15265	3473.54	0.15496
10.7	145.204	13.1171	438.252	10.7	167.003	10.7	162.832	11.5677	49.2023	3473.63	0.15052	3473.63	0.16696	3473.63	0.16284	3473.63	0.15736	3473.63	0.15724
10.72	147.947	13.1433	441.631	10.72	172.082	10.72	169.968	11.5939	45.4624	3473.73	0.16377	3473.73	0.17475	3473.73	0.16654	3473.73	0.15142	3473.73	0.15976
10.74	157.205	13.1696	449.239	10.74	173.962	10.74	192.419	11.6202	47.8368	3473.83	0.17226	3473.83	0.17549	3473.83	0.17418	3473.83	0.14753	3473.83	0.17026
10.76	149.833	13.1958	451.103	10.76	178.698	10.76	212.584	11.6465	50.4683	3473.93	0.16764	3473.93	0.16909	3473.93	0.15463	3473.93	0.14985	3473.93	0.16015
10.78	151.318	13.2221	445.511	10.78	204.806	10.78	228.978	11.6727	43.157	3474.03	0.15971	3474.03	0.15587	3474.03	0.14479	3474.03	0.1603	3474.03	0.15109
10.8	145.946	13.2484	443.147	10.8	238.571	10.8	255.428	11.699	43.4171	3474.12	0.16107	3474.12	0.15159	3474.12	0.14593	3474.12	0.1623	3474.12	0.14885
10.82	144.345	13.2746	437.44	10.82	260.908	10.82	265.765	11.7252	47.7914	3474.22	0.15475	3474.22	0.14375	3474.22	0.14532	3474.22	0.15175	3474.22	0.14317
10.84	136.344	13.3009	435.762	10.84	253.073	10.84	274.787	11.7515	47.4515	3474.32	0.14797	3474.32	0.14403	3474.32	0.14711	3474.32	0.15119	3474.32	0.14618
10.86	135.886	13.3271	436.113	10.86	246.952	10.86	279.238	11.7778	36.7688	3474.42	0.15149	3474.42	0.15034	3474.42	0.15133	3474.42	0.14875	3474.42	0.13219
10.88	137.027	13.3534	442.606	10.88	252.317	10.88	293.289	11.804	48.7717	3474.51	0.15998	3474.51	0.15079	3474.51	0.16243	3474.51	0.1355	3474.51	0.13017
10.9	140.282	13.3797	439.414	10.9	248.597	10.9	297.568	11.8303	51.5747	3474.61	0.15912	3474.61	0.1575	3474.61	0.15474	3474.61	0.12878	3474.61	0.1405
10.92	128.165	13.4059	435.107	10.92	234.076	10.92	308.305	11.8565	49.5491	3474.71	0.15697	3474.71	0.16116	3474.71	0.15093	3474.71	0.13527	3474.71	0.13269
10.94	112.219	13.4322	439.143	10.94	236.641	10.94	316.07	11.8828	43.0949	3474.81	0.15885	3474.81	0.15521	3474.81	0.15353	3474.81	0.14779	3474.81	0.1553
10.96	105.588	13.4584	447.58	10.96	221.663	10.96	311.435	11.9091	45.755	3474.91	0.15767	3474.91	0.15138	3474.91	0.15259	3474.91	0.15724	3474.91	0.15892
10.98	100.956	13.4847	440.444	10.98	212.743	10.98	294.571	11.9353	41.4151	3475	0.14924	3475	0.15141	3475	0.14812	3475	0.15279	3475	0.15584
11	98.6665	13.511	435.595	11	192.393	11	284.279	11.9616	53.4181	3475.1	0.16068	3475.1	0.15581	3475.1	0.14266	3475.1	0.14386	3475.1	0.1518
11.02	89.9198	13.5372	437.66	11.02	189.301	11.02	265.187	11.9878	43.821	3475.2	0.16275	3475.2	0.15159	3475.2	0.16066	3475.2	0.14167	3475.2	0.14892
11.04	92.8299	13.5635	441.096	11.04	173.752	11.04	257.466	12.0141	36.4811	3475.3	0.15774	3475.3	0.15314	3475.3	0.15994	3475.3	0.14629	3475.3	0.13994
11.06	77.9684	13.5897	433.961	11.06	163.232	11.06	241.117	12.0404	33.1984	3475.39	0.15016	3475.39	0.15165	3475.39	0.14679	3475.39	0.14661	3475.39	0.14757
11.08	68.1922	13.616	431.883	11.08	135.968	11.08	241.968	12.0666	42.0585	3475.49	0.14121	3475.49	0.14748	3475.49	0.14586	3475.49	0.14844	3475.49	0.15995
11.1	61.1015	13.6423	436.376	11.1	135.047	11.1	229.39	12.0929	42.4043	3475.59	0.13843	3475.59	0.1521	3475.59	0.16155	3475.59	0.15239	3475.59	0.16511
11.12	66.0676	13.6685	435.441	11.12	136.755	11.12	218.298	12.1191	44.4644	3475.69	0.14182	3475.69	0.15818	3475.69	0.1554	3475.69	0.15121	3475.69	0.15964
11.14	62.462	13.6948	437.991	11.14	118.292	11.14	183.892	12.1454	46.1245	3475.78	0.1545	3475.78	0.15008	3475.78	0.15229	3475.78	0.15182	3475.78	0.15585
11.16	59.1418	13.721	433.856	11.16	93.3141	11.16	156.628	12.1717	45.5274	3475.88	0.15848	3475.88	0.14522	3475.88	0.14057	3475.88	0.15484	3475.88	0.1689
11.18	65.8786	13.7473	433.835	11.18	82.1077	11.18	146.851	12.1979	48.6732	3475.98	0.16281	3475.98	0.14094	3475.98	0.14024	3475.98	0.1605	3475.98	0.1737
11.2	59.9864	13.7736	435.414	11.2	73.1871	11.2	145.416	12.2242	50.3905	3476.08	0.1472	3476.08	0.14652	3476.08	0.1476	3476.08	0.15557	3476.08	0.16612
11.22	53.9226	13.7998	441.622	11.22	71.9808	11.22	127.638	12.2505	50.222	3476.18	0.14775	3476.18	0.14955	3476.18	0.15211	3476.18	0.16351	3476.18	0.15677
11.24	48.7727	13.8261	441.544	11.24	74.0315	11.24	102.032	12.2767	54.5964	3476.27	0.14413	3476.27	0.1456	3476.27	0.14499	3476.27	0.16004	3476.27	0.15517
11.26	48.7655	13.8523	432.551	11.26	73.1109	11.26	100.082	12.303	51.0279	3476.37	0.13452	3476.37	0.13962	3476.37	0.14444	3476.37	0.1535	3476.37	0.16408
11.28	38.0722	13.8786	429.473	11.28	64.2474	11.28	101.105	12.3292	56.1452	3476.47	0.14761	3476.47	0.13529	3476.47	0.14734	3476.47	0.15328	3476.47	0.15953
11.3	34.1787	13.9049	422.338	11.3	63.4982	11.3	89.2125	12.3555	56.9481	3476.57	0.14481	3476.57	0.1366	3476.57	0.15509	3476.57	0.14432	3476.57	0.15706
11.32	32.6277	13.9311	430.346	11.32	58.0061	11.32	81.7776	12.3818	53.3225	3476.66	0.15218	3476.66	0.14642	3476.66	0.16571	3476.66	0.14454	3476.66	0.15403
11.34	35.9908	13.9574	437.125	11.34	46.2855	11.34	75.2569	12.408	43.8683	3476.76	0.15312	3476.76	0.145	3476.76	0.17328	3476.76	0.1466	3476.76	0.14384
11.36	32.9536	13.9837	441.883	11.36	47.3649	11.36	72.9077	12.4343	40.7284	3476.86	0.14785	3476.86	0.14938	3476.86	0.15643	3476.86	0.14729	3476.86	0.14285
11.38	33.3446	14.0099	428.843	11.38	44.1014	11.38	72.2157	12.4605	35.7885	3476.96	0.13225	3476.96	0.15581	3476.96	0.15547	3476.96	0.15087	3476.96	0.1459
11.4	36.1355	14.0362	425.862	11.4	43.9236	11.4	75.5807	12.4868	32.8486	3477.06	0.13891	3477.06	0.15618	3477.06	0.14782	3477.06	0.16062	3477.06	0.14477
11.42	37.6689	14.0624	433.549	11.42	34.4316	11.42	69.7458	12.5131	40.9087	3477.15	0.14088	3477.15	0.15967	3477.15	0.14947	3477.15	0.15566	3477.15	0.15283
11.44	38.8591	14.0887	440.744	11.44	38.8823	11.44	63.6252	12.5393	43.8831	3477.25	0.15804	3477.25	0.16488	3477.25	0.14924	3477.25	0.15292	3477.25	0.15336
11.46	35.7634	14.115	442.628	11.46	28.9903	11.46	53.3331	12.5656	36.8861	3477.35	0.15642	3477.35	0.16308	3477.35	0.14691	3477.35	0.15296	3477.35	0.1519
11.48	33.9246	14.1412	435.997	11.48	32.9268	11.48	40.2982	12.5918	35.9747	3477.45	0.15459	3477.45	0.16663	3477.45	0.14417	3477.45	0.16466	3477.45	0.14959
11.5	24.4855	14.1675	426.624	11.5	35.4919	11.5	31.2062	12.6181	41.7777	3477.54	0.1561	3477.54	0.16248	3477.54	0.14988	3477.54	0.15788	3477.54	0.14623
11.52	27.2747	14.1937	418.622	11.52	35.5427	11.52	35.657	12.6444	36.9235	3477.64	0.15398	3477.64	0.15204	3477.64	0.16352	3477.64	0.14723	3477.64	0.15151
11.54	35.0351	14.22	420.592	11.54	29.8792	11.54	39.7649	12.6706	28.0979	3477.74	0.15811	3477.74	0.15884	3477.74	0.16101	3477.74	0.14666	3477.74	0.1452
11.56	37.5952	14.2462	431.761	11.56	33.0157	11.56	43.6442	12.6969	36.7294	3477.84	0.15968	3477.84	0.15378	3477.84	0.14976	3477.84	0.14855	3477.84	0.1379
11.58	33.6407	14.2725	435.645	11.58	33.9236	11.58	37.295	12.7231	36.2467	3477.94	0.14933	3477.94	0.15433	3477.94	0.1401	3477.94	0.14572	3477.94	0.1446
11.6	30.7717	14.2988	440.615	11.6	28.4887	11.6	28.0887	12.7494	35.5925	3478.03	0.14476	3478.03	0.15296	3478.03	0.14489	3478.03	0.15187	3478.03	0.14662
11.62	33.0453	14.325	442.927	11.62	23.5681	11.62	23.0538	12.7757	35.824	3478.13	0.142	3478.13	0.14432	3478.13	0.15465	3478.13	0.14707	3478.13	0.15418
11.64	30.633	14.3513	442.897	11.64	22.076	11.64	30.4188	12.8019	39.9984	3478.23	0.15596	3478.23	0.1486	3478.23	0.15103	3478.23	0.15712	3478.23	0.15508
11.66	25.0775	14.3776	430.295	11.66	22.8125	11.66	36.1268	12.8282	33.9156	3478.33	0.15487	3478.33	0.16008	3478.33	0.1494	3478.33	0.14976	3478.33	0.14578
11.68	22.2646	14.4038	429.522	11.68	21.3204	11.68	24.349	12.8544	40.6614	3478.42	0.15144	3478.42	0.16698	3478.42	0.15672	3478.42	0.15678	3478.42	0.13881
11.7	25.5657	14.4301	433.463	11.7	24.1712	11.7	23.3141	12.8807	36.3215	3478.52	0.15688	3478.52	0.15652	3478.52	0.16167	3478.52	0.16035	3478.52	0.14613
11.72	32.4094	14.4563	446.832	11.72	27.3649	11.72	27.5935	12.907	35.4959	3478.62	0.15417	3478.62	0.14899	3478.62	0.15823	3478.62	0.16375	3478.62	0.15979
11.74	29.9386	14.4826	446.23	11.74	27.7014	11.74	31.9871	12.9332	32.4703	3478.72	0.14585	3478.72	0.14771	3478.72	0.15517	3478.72	0.16255	3478.72	0.15492
11.76	26.3247	14.5089	439.257	11.76	23.4093	11.76	19.5236	12.9595	37.9304	3478.82	0.15337	3478.82	0.151	3478.82	0.14426	3478.82	0.15445	3478.82	0.14238
11.78	19.3962	14.5351	433.741	11.78	22.9458	11.78	19.6887	12.9857	34.8477	3478.91	0.14284	3478.91	0.14636	3478.91	0.14519	3478.91	0.15465	3478.91	0.14085
11.8	16.9247	14.5614	433.682	11.8	25.3395	11.8	21.9109	13.012	36.7077	3479.01	0.13282	3479.01	0.15661	3479.01	0.1502	3479.01	0.15757	3479.01	0.15253
11.82	22.51	14.5876	426.909	11.82	25.1617	11.82	24.5903	13.0383	27.7964	3479.11	0.13142	3479.11	0.16777	3479.11	0.14482	3479.11	0.14478	3479.11	0.1574
11.84	34.0951	14.6139	424.678	11.84	26.0125	11.84	25.6125	13.0645	14.9994	3479.21	0.14364	3479.21	0.16242	3479.21	0.15501	3479.21	0.13828	3479.21	0.15864
11.86	35.1084	14.6402	433.648	11.86	26.749	11.86	24.0633	13.0908	10.0881	3479.3	0.14273	3479.3	0.15689	3479.3	0.16077	3479.3	0.14208	3479.3	0.16212
11.88	27.9501	14.6664	438.103	11.88	28.5712	11.88	23.9998	13.1171	22.6339	3479.4	0.13958	3479.4	0.15741	3479.4	0.15318	3479.4	0.15325	3479.4	0.15682
11.9	26.563	14.6927	434.901	11.9	26.222	11.9	22.1077	13.1433	31.6368	3479.5	0.14742	3479.5	0.15413	3479.5	0.15705	3479.5	0.15064	3479.5	0.14231
11.92	19.3471	14.7189	433.814	11.92	23.13	11.92	26.2728	13.1696	31.9255	3479.6	0.14964	3479.6	0.15397	3479.6	0.15045	3479.6	0.1471	3479.6	0.13753
11.94	16.4737	14.7452	434.698	11.94	24.6093	11.94	26.8951	13.1958	29.9285	3479.7	0.14641	3479.7	0.14739	3479.7	0.1495	3479.7	0.14631	3479.7	0.14389
11.96	16.1145	14.7715	438.125	11.96	23.9173	11.96	35.403	13.2221	35.8171	3479.79	0.14618	3479.79	0.14605	3479.79	0.15191	3479.79	0.1492	3479.79	0.15452
11.98	26.4406	14.7977	443.866	11.98	21.5681	11.98	29.5109	13.2484	36.3629	3479.89	0.15546	3479.89	0.14859	3479.89	0.15367	3479.89	0.15326	3479.89	0.15696
12	27.5666	14.824	440.149	12	17.6189	12	25.6189	13.2746	30.0516	3479.99	0.14975	3479.99	0.15883	3479.99	0.16004	3479.99	0.16213	3479.99	0.15647
12.02	30.5208	14.8503	443.89	12.02	24.4697	12.02	22.7554	13.3009	35.9117	3480.09	0.1454	3480.09	0.15888	3480.09	0.15918	3480.09	0.16493	3480.09	0.15879
12.04	29.1891	14.8765	441.831	12.04	26.8062	12.04	27.6062	13.3271	34.9432	3480.18	0.15071	3480.18	0.15025	3480.18	0.15575	3480.18	0.15939	3480.18	0.16287
12.06	30.3715	14.9028	440.001	12.06	27.4284	12.06	24.5141	13.3534	41.6891	3480.28	0.15018	3480.28	0.15597	3480.28	0.14909	3480.28	0.15631	3480.28	0.16737
12.08	25.9536	14.929	435.371	12.08	27.5363	12.08	24.5649	13.3797	33.4349	3480.38	0.14938	3480.38	0.16172	3480.38	0.14188	3480.38	0.16137	3480.38	0.15797
12.1	25.1354	14.9553	436.997	12.1	26.8443	12.1	23.7014	13.4059	40.4664	3480.48	0.15319	3480.48	0.15758	3480.48	0.14321	3480.48	0.1642	3480.48	0.14598
12.12	27.5742	14.9816	437.453	12.12	19.695	12.12	17.8093	13.4322	39.8122	3480.57	0.15491	3480.57	0.15333	3480.57	0.14256	3480.57	0.16192	3480.57	0.15718
12.14	31.2699	15.0078	433.051	12.14	15.2316	12.14	14.0887	13.4584	46.9866	3480.67	0.15116	3480.67	0.1585	3480.67	0.14856	3480.67	0.15877	3480.67	0.16313
12.16	32.3939	15.0341	426.792	12.16	14.8252	12.16	20.4252	13.4847	39.4467	3480.77	0.15235	3480.77	0.15774	3480.77	0.14566	3480.77	0.16708	3480.77	0.15948
12.18	30.3176	15.0603	424.962	12.18	17.5617	12.18	22.8189	13.511	31.2782	3480.87	0.15038	3480.87	0.16002	3480.87	0.14481	3480.87	0.16966	3480.87	0.14828
12.2	28.6411	15.0866	427.845	12.2	19.7839	12.2	22.1839	13.5372	29.824	3480.97	0.15938	3480.97	0.1694	3480.97	0.15353	3480.97	0.16723	3480.97	0.15983
12.22	23.3644	15.1128	427.672	12.22	18.349	12.22	20.4633	13.5635	36.2841	3481.06	0.16042	3481.06	0.16867	3481.06	0.15096	3481.06	0.16594	3481.06	0.16612
12.24	31.0589	15.1391	429.27	12.24	17.5998	12.24	19.5998	13.5897	40.0585	3481.16	0.15782	3481.16	0.15533	3481.16	0.14647	3481.16	0.15465	3481.16	0.16353
12.26	28.4674	15.1654	433.211	12.26	15.3078	12.26	17.2506	13.616	37.7758	3481.26	0.15739	3481.26	0.15411	3481.26	0.14605	3481.26	0.14447	3481.26	0.15137
12.28	31.4758	15.1916	440.495	12.28	15.53	12.28	20.5014	13.6423	31.5501	3481.36	0.1628	3481.36	0.15479	3481.36	0.15826	3481.36	0.14903	3481.36	0.14415
12.3	33.7409	15.2179	439.608	12.3	14.0379	12.3	23.0665	13.6685	35.2388	3481.45	0.15838	3481.45	0.15199	3481.45	0.16397	3481.45	0.14453	3481.45	0.14262
12.32	35.5488	15.2442	438.92	12.32	17.9744	12.32	23.2316	13.6948	36.8989	3481.55	0.1646	3481.55	0.15437	3481.55	0.1674	3481.55	0.1392	3481.55	0.15026
12.34	21.6421	15.2704	434.718	12.34	23.2824	12.34	21.1109	13.721	34.3876	3481.65	0.14788	3481.65	0.15196	3481.65	0.15633	3481.65	0.14718	3481.65	0.14983
12.36	20.5923	15.2967	438.059	12.36	27.1617	12.36	18.6474	13.7473	27.1334	3481.75	0.13909	3481.75	0.152	3481.75	0.14742	3481.75	0.15208	3481.75	0.14097
12.38	27.9423	15.3229	431.6	12.38	21.0982	12.38	12.5839	13.7736	40.0221	3481.85	0.1363	3481.85	0.15301	3481.85	0.14286	3481.85	0.14453	3481.85	0.13987
12.4	29.3492	15.3492	435.827	12.4	14.349	12.4	13.7776	13.7998	44.4822	3481.94	0.14415	3481.94	0.14585	3481.94	0.14944	3481.94	0.1582	3481.94	0.14855
12.42	28.3559	15.3755	432.825	12.42	9.71411	12.42	15.3141	13.8261	36.2851	3482.04	0.14621	3482.04	0.15068	3482.04	0.14349	3482.04	0.17882	3482.04	0.17003
12.44	26.2195	15.4017	427.338	12.44	12.9649	12.44	15.3078	13.8523	29.5864	3482.14	0.14305	3482.14	0.15978	3482.14	0.14502	3482.14	0.17145	3482.14	0.1655
12.46	28.0829	15.428	427.422	12.46	15.0728	12.46	14.9014	13.8786	38.0374	3482.24	0.15575	3482.24	0.16288	3482.24	0.14736	3482.24	0.16899	3482.24	0.15239
12.48	28.5746	15.4542	429.677	12.48	18.3808	12.48	15.1236	13.9049	40.2731	3482.33	0.15737	3482.33	0.1639	3482.33	0.15373	3482.33	0.1609	3482.33	0.1544
12.5	34.2661	15.4805	421.018	12.5	16.6601	12.5	16.3744	13.9311	36.6858	3482.43	0.14398	3482.43	0.15893	3482.43	0.16575	3482.43	0.16059	3482.43	0.15644
12.52	31.0431	15.5068	411.473	12.52	17.7966	12.52	13.5681	13.9574	35.6818	3482.53	0.14399	3482.53	0.16353	3482.53	0.16504	3482.53	0.16083	3482.53	0.15851
12.54	26.5627	15.533	438.214	12.54	21.7332	12.54	13.1046	13.9837	37.0209	3482.63	0.15364	3482.63	0.16802	3482.63	0.16451	3482.63	0.15682	3482.63	0.16134
12.56	19.7392	15.5593	449.327	12.56	21.2125	12.56	13.2697	14.0099	32.76	3482.73	0.1542	3482.73	0.16833	3482.73	0.15741	3482.73	0.16104	3482.73	0.15546
12.58	22.4584	15.5855	446.982	12.58	17.4919	12.58	10.6919	14.0362	29.4705	3482.82	0.15316	3482.82	0.16079	3482.82	0.14558	3482.82	0.16387	3482.82	0.15512
12.6	27.5773	15.6118	429.466	12.6	18.457	12.6	12.2284	14.0624	40.0667	3482.92	0.15368	3482.92	0.15937	3482.92	0.15361	3482.92	0.18014	3482.92	0.14948
12.62	26.1246	15.6381	428.95	12.62	16.0506	12.62	15.4221	14.0887	46.7201	3483.02	0.15356	3483.02	0.17476	3483.02	0.15048	3483.02	0.17151	3483.02	0.15115
12.64	21.9289	15.6643	425.119	12.64	14.8443	12.64	18.1586	14.115	39.4306	3483.12	0.14977	3483.12	0.17643	3483.12	0.14543	3483.12	0.15937	3483.12	0.15099
12.66	22.7043	15.6906	425.803	12.66	8.15221	12.66	14.2094	14.1412	28.7697	3483.21	0.14736	3483.21	0.17162	3483.21	0.1438	3483.21	0.16179	3483.21	0.1522
12.68	26.9081	15.7169	429.001	12.68	11.5744	12.68	18.0887	14.1675	29.623	3483.31	0.1554	3483.31	0.15976	3483.31	0.16293	3483.31	0.1563	3483.31	0.15083
12.7	27.4545	15.7431	434.6	12.7	14.0252	12.7	23.9109	14.1937	33.3621	3483.41	0.15754	3483.41	0.16761	3483.41	0.16437	3483.41	0.15348	3483.41	0.16111
12.72	25.8293	15.7694	439.255	12.72	15.9617	12.72	21.7903	14.22	32.5869	3483.51	0.15806	3483.51	0.15669	3483.51	0.15195	3483.51	0.1499	3483.51	0.16466
12.74	21.9753	15.7956	433.282	12.74	11.6125	12.74	16.8125	14.2462	27.326	3483.61	0.15738	3483.61	0.15234	3483.61	0.1465	3483.61	0.1573	3483.61	0.1597
12.76	24.0068	15.8219	427.08	12.76	15.4919	12.76	12.1776	14.2725	22.0365	3483.7	0.15802	3483.7	0.15911	3483.7	0.16322	3483.7	0.15897	3483.7	0.15638
12.78	23.7524	15.8482	425.535	12.78	16.9713	12.78	12.7427	14.2988	24.3756	3483.8	0.15604	3483.8	0.16979	3483.8	0.16594	3483.8	0.15294	3483.8	0.16324
12.8	20.1835	15.8744	425.39	12.8	16.3935	12.8	9.76491	14.325	30.3147	3483.9	0.14834	3483.9	0.17947	3483.9	0.15245	3483.9	0.1577	3483.9	0.16115
12.82	18.0429	15.9007	419.989	12.82	13.6443	12.82	12.0443	14.3513	24.5966	3484	0.15197	3484	0.17987	3484	0.14925	3484	0.15927	3484	0.14374
12.84	22.0735	15.9269	420.472	12.84	12.9522	12.84	11.3522	14.3776	27.1643	3484.09	0.16443	3484.09	0.18316	3484.09	0.13783	3484.09	0.16041	3484.09	0.15115
12.86	22.904	15.9532	424.156	12.86	16.0316	12.86	11.5744	14.4038	36.0177	3484.19	0.1686	3484.19	0.17593	3484.19	0.15632	3484.19	0.15656	3484.19	0.15703
12.88	20.9342	15.9794	428.812	12.88	15.9681	12.88	13.6252	14.4301	37.7853	3484.29	0.17408	3484.29	0.16929	3484.29	0.16068	3484.29	0.165	3484.29	0.16016
12.9	19.1928	16.0057	427.467	12.9	16.5332	12.9	18.3617	14.4563	23.4387	3484.39	0.16617	3484.39	0.16613	3484.39	0.16509	3484.39	0.16637	3484.39	0.16053
12.92	18.0226	16.032	428.779	12.92	10.0125	12.92	19.2125	14.4826	20.6063	3484.48	0.1503	3484.48	0.17691	3484.48	0.162	3484.48	0.16621	3484.48	0.16462
12.94	19.8236	16.0582	426.12	12.94	10.9776	12.94	20.2919	14.5089	27.0597	3484.58	0.1538	3484.58	0.17881	3484.58	0.15168	3484.58	0.16193	3484.58	0.15319
12.96	25.3387	16.0845	423.747	12.96	8.39983	12.96	18.1141	14.5351	33.8274	3484.68	0.16836	3484.68	0.18156	3484.68	0.1522	3484.68	0.16379	3484.68	0.15238
12.98	24.5108	16.1107	425.402	12.98	14.9078	12.98	15.4792	14.5614	31.0236	3484.78	0.16459	3484.78	0.18603	3484.78	0.1522	3484.78	0.16112	3484.78	0.16682
13	18.4255	16.137	442.201	13	17.4157	13	17.53	14.5876	32.6484	3484.88	0.16338	3484.88	0.18205	3484.88	0.15188	3484.88	0.17038	3484.88	0.17751
13.02	19.0256	16.1633	444.227	13.02	17.0094	13.02	23.3522	14.6139	34.4446	3484.97	0.16745	3484.97	0.17952	3484.97	0.16132	3484.97	0.17658	3484.97	0.1641
13.04	24.3685	16.1895	438.968	13.04	17.003	13.04	18.1459	14.6402	35.7551	3485.07	0.15966	3485.07	0.17828	3485.07	0.17613	3485.07	0.17443	3485.07	0.15605
13.06	28.054	16.2158	430.738	13.06	19.2824	13.06	13.2824	14.6664	30.1228	3485.17	0.15263	3485.17	0.17621	3485.17	0.18132	3485.17	0.17258	3485.17	0.16047
13.08	20.5965	16.2421	427.879	13.08	18.6474	13.08	16.5332	14.6927	38.6618	3485.27	0.15902	3485.27	0.18177	3485.27	0.16759	3485.27	0.18221	3485.27	0.16449
13.1	17.5387	16.2683	423.763	13.1	14.7554	13.1	22.8125	14.7189	36.1152	3485.36	0.16697	3485.36	0.19444	3485.36	0.16751	3485.36	0.17063	3485.36	0.16537
13.12	14.5951	16.2946	426.675	13.12	13.0348	13.12	20.2919	14.7452	26.9972	3485.46	0.16614	3485.46	0.20453	3485.46	0.17228	3485.46	0.1654	3485.46	0.1744
13.14	19.9369	16.3208	437.073	13.14	13.0855	13.14	14.2856	14.7715	19.5077	3485.56	0.16612	3485.56	0.20193	3485.56	0.16557	3485.56	0.15565	3485.56	0.17188
13.16	17.1071	16.3471	432.157	13.16	15.7649	13.16	10.1078	14.7977	24.7325	3485.66	0.16231	3485.66	0.19163	3485.66	0.17002	3485.66	0.16201	3485.66	0.17518
13.18	19.1914	16.3734	433.241	13.18	15.4728	13.18	13.0157	14.824	23.5001	3485.76	0.17022	3485.76	0.18659	3485.76	0.17006	3485.76	0.17351	3485.76	0.1808
13.2	16.1898	16.3996	430.154	13.2	15.4665	13.2	18.8951	14.8503	20.7821	3485.85	0.16136	3485.85	0.19428	3485.85	0.17344	3485.85	0.18584	3485.85	0.18518
13.22	22.2166	16.4259	434.638	13.22	11.6316	13.22	19.5173	14.8765	23.6068	3485.95	0.15106	3485.95	0.20682	3485.95	0.17819	3485.95	0.19328	3485.95	0.184
13.24	19.2146	16.4521	429.921	13.24	12.8252	13.24	18.2538	14.9028	21.0316	3486.05	0.16725	3486.05	0.20484	3486.05	0.1843	3486.05	0.19844	3486.05	0.17914
13.26	20.6124	16.4784	434.95	13.26	14.7617	13.26	20.7046	14.929	27.2279	3486.15	0.18082	3486.15	0.20213	3486.15	0.18834	3486.15	0.19763	3486.15	0.18431
13.28	21.5529	16.5047	431.427	13.28	16.5853	13.28	20.1282	14.9553	32.9955	3486.24	0.17854	3486.24	0.22294	3486.24	0.19551	3486.24	0.19047	3486.24	0.19324
13.3	25.4646	16.5309	432.577	13.3	12.1776	13.3	16.6348	14.9816	34.6489	3486.34	0.17806	3486.34	0.2336	3486.34	0.19817	3486.34	0.19227	3486.34	0.19993
13.32	24.5761	16.5572	432.432	13.32	14.0371	13.32	12.8943	15.0078	18.7308	3486.44	0.1678	3486.44	0.23575	3486.44	0.20174	3486.44	0.19858	3486.44	0.19309
13.34	21.8017	16.5834	432.803	13.34	15.2472	13.34	14.7329	15.0341	16.9842	3486.54	0.168	3486.54	0.24541	3486.54	0.20074	3486.54	0.19183	3486.54	0.18577
13.36	20.4557	16.6097	428.003	13.36	14.1049	13.36	14.5049	15.0603	26.6947	3486.64	0.16844	3486.64	0.24919	3486.64	0.21208	3486.64	0.20249	3486.64	0.20169
13.38	18.8809	16.636	433.403	13.38	10.9653	13.38	16.851	15.0866	37.2338	3486.73	0.17293	3486.73	0.25745	3486.73	0.20419	3486.73	0.21985	3486.73	0.21304
13.4	26.5631	16.6622	445.26	13.4	12.2257	13.4	16.1686	15.1128	27.83	3486.83	0.17774	3486.83	0.26649	3486.83	0.20389	3486.83	0.22728	3486.83	0.21464
13.42	26.7594	16.6885	437.375	13.42	11.4861	13.42	12.8575	15.1391	26.7405	3486.93	0.18194	3486.93	0.27467	3486.93	0.20963	3486.93	0.21791	3486.93	0.21151
13.44	26.7269	16.7147	422.832	13.44	11.718	13.44	12.5751	15.1654	36.4796	3487.03	0.19006	3487.03	0.28798	3487.03	0.21424	3487.03	0.21704	3487.03	0.20931
13.46	18.637	16.741	408.432	13.46	13.3784	13.46	15.3212	15.1916	47.0187	3487.12	0.19609	3487.12	0.28882	3487.12	0.22686	3487.12	0.22865	3487.12	0.2162
13.48	22.947	16.7673	425.203	13.48	15.3245	13.48	16.5245	15.2179	36.9266	3487.22	0.19135	3487.22	0.29523	3487.22	0.23771	3487.22	0.22563	3487.22	0.22522
13.5	24.914	16.7935	438.346	13.5	16.0706	13.5	15.7278	15.2442	28.4448	3487.32	0.19685	3487.32	0.3117	3487.32	0.24133	3487.32	0.23569	3487.32	0.23436
13.52	24.595	16.8198	439.86	13.52	16.531	13.52	20.4167	15.2704	21.7778	3487.42	0.21117	3487.42	0.33376	3487.42	0.26052	3487.42	0.25303	3487.42	0.24074
13.54	14.333	16.8461	426.832	13.54	19.22	13.54	23.62	15.2967	28.0069	3487.52	0.21456	3487.52	0.35097	3487.52	0.2726	3487.52	0.25777	3487.52	0.2533
13.56	11.1565	16.8723	427.489	13.56	19.6804	13.56	19.5661	15.3229	33.5478	3487.61	0.22369	3487.61	0.36636	3487.61	0.27412	3487.61	0.27929	3487.61	0.26446
13.58	13.2942	16.8986	437.689	13.58	20.9408	13.58	15.9694	15.3492	33.5172	3487.71	0.2274	3487.71	0.38072	3487.71	0.28052	3487.71	0.28692	3487.71	0.26874
13.6	15.3745	16.9248	442.632	13.6	20.487	13.6	14.6012	15.3755	25.1438	3487.81	0.23552	3487.81	0.40223	3487.81	0.27872	3487.81	0.28758	3487.81	0.28673
13.62	16.8832	16.9511	434.603	13.62	21.6331	13.62	13.6331	15.4017	23.5418	3487.91	0.24902	3487.91	0.41725	3487.91	0.29472	3487.91	0.30413	3487.91	0.30713
13.64	17.3631	16.9774	422.632	13.64	16.7792	13.64	13.0649	15.428	39.4827	3488	0.25299	3488	0.42771	3488	0.31545	3488	0.31998	3488	0.32076
13.66	18.9857	17.0036	430.746	13.66	15.6968	13.66	14.3253	15.4542	48.0236	3488.1	0.25529	3488.1	0.44821	3488.1	0.32929	3488.1	0.33418	3488.1	0.34163
13.68	21.9225	17.0299	434.489	13.68	16.5	13.68	16.6715	15.4805	45.4502	3488.2	0.2568	3488.2	0.47786	3488.2	0.35418	3488.2	0.3561	3488.2	0.35274
13.7	20.059	17.0561	430.832	13.7	17.7033	13.7	17.4747	15.5068	24.0482	3488.3	0.26293	3488.3	0.49423	3488.3	0.37158	3488.3	0.37316	3488.3	0.36518
13.72	16.9383	17.0824	421.518	13.72	15.3066	13.72	18.7923	15.533	24.7033	3488.39	0.26959	3488.39	0.51562	3488.39	0.39114	3488.39	0.37938	3488.39	0.36969
13.74	19.6459	17.1087	430.689	13.74	16.567	13.74	16.0527	15.5593	30.2157	3488.49	0.28284	3488.49	0.54172	3488.49	0.41395	3488.49	0.39295	3488.49	0.38209
13.76	25.6676	17.1349	434.432	13.76	16.5131	13.76	14.9131	15.5855	40.7565	3488.59	0.29905	3488.59	0.57464	3488.59	0.42546	3488.59	0.41749	3488.59	0.38786
13.78	25.5749	17.1612	434.232	13.78	13.4878	13.78	16.1164	15.6118	35.326	3488.69	0.32206	3488.69	0.60431	3488.69	0.4365	3488.69	0.4212	3488.69	0.39361
13.8	22.3962	17.1874	432.232	13.8	12.0625	13.8	20.5768	15.6381	29.4097	3488.79	0.33503	3488.79	0.63519	3488.79	0.45196	3488.79	0.41673	3488.79	0.40317
13.82	22.8174	17.2137	431.289	13.82	14.9229	13.82	19.8372	15.6643	19.2934	3488.88	0.34966	3488.88	0.67462	3488.88	0.46502	3488.88	0.41932	3488.88	0.41248
13.84	21.5241	17.24	435.175	13.84	16.9262	13.84	20.069	15.6906	29.1486	3488.98	0.37323	3488.98	0.70496	3488.98	0.48695	3488.98	0.42042	3488.98	0.4085
13.86	23.0879	17.2662	438.86	13.86	19.958	13.86	25.0437	15.7169	35.6323	3489.08	0.39355	3489.08	0.7337	3489.08	0.49493	3489.08	0.40658	3489.08	0.40534
13.88	24.4228	17.2925	438.546	13.88	17.3327	13.88	25.3327	15.7431	34.6018	3489.18	0.42096	3489.18	0.78321	3489.18	0.51854	3489.18	0.38903	3489.18	0.38577
13.9	24.5005	17.3187	426.832	13.9	15.5645	13.9	17.2217	15.7694	29.857	3489.27	0.44763	3489.27	0.83006	3489.27	0.53866	3489.27	0.37841	3489.27	0.35676
13.92	21.2636	17.345	423.403	13.92	16.025	13.92	10.3678	15.7956	36.4264	3489.37	0.47891	3489.37	0.8877	3489.37	0.56939	3489.37	0.35951	3489.37	0.34034
13.94	19.1695	17.3713	429.632	13.94	23.5139	13.94	17.9139	15.8219	35.2816	3489.47	0.50997	3489.47	0.94721	3489.47	0.61133	3489.47	0.32116	3489.47	0.3054
13.96	17.5895	17.3975	430.746	13.96	23.3458	13.96	18.2029	15.8482	30.4224	3489.57	0.5359	3489.57	1.02114	3489.57	0.63798	3489.57	0.29191	3489.57	0.26506
13.98	15.2665	17.4238	430.175	13.98	18.149	13.98	20.2062	15.8744	26.849	3489.67	0.56943	3489.67	1.09707	3489.67	0.66318	3489.67	0.27138	3489.67	0.23687
14	18.3147	17.45	432.318	14	15.1809	14	15.4094	15.9007	28.7613	3489.76	0.602	3489.76	1.1402	3489.76	0.67836	3489.76	0.25564	3489.76	0.2146
14.02	20.9056	17.4763	430.403	14.02	22.2699	14.02	18.4413	15.9269	33.1879	3489.86	0.64641	3489.86	1.14649	3489.86	0.67745	3489.86	0.24047	3489.86	0.19589
14.04	19.3249	17.5026	426.06	14.04	26.9017	14.04	15.3588	15.9532	38.9002	3489.96	0.71485	3489.96	1.09776	3489.96	0.63715	3489.96	0.23196	3489.96	0.18523
14.06	19.9155	17.5288	429.403	14.06	20.6193	14.06	16.8478	15.9794	38.9268	3490.06	0.77931	3490.06	0.95542	3490.06	0.57283	3490.06	0.21849	3490.06	0.19097
14.08	24.4487	17.5551	433.432	14.08	18.2797	14.08	17.3082	16.0057	35.8391	3490.15	0.83439	3490.15	0.72043	3490.15	0.45192	3490.15	0.21472	3490.15	0.18828
14.1	28.4104	17.5814	435.432	14.1	14.3972	14.1	15.3687	16.032	29.2372	3490.25	0.88799	3490.25	0.43178	3490.25	0.3002	3490.25	0.21748	3490.25	0.18293
14.12	26.7148	17.6076	425.346	14.12	16.5719	14.12	17.6576	16.0582	31.6923	3490.35	0.9345	3490.35	0.10826	3490.35	0.12374	3490.35	0.19854	3490.35	0.1864
14.14	22.7333	17.6339	425.918	14.14	13.2609	14.14	18.118	16.0845	37.8618	3490.45	0.94452	3490.45	-0.2281	3490.45	-0.05753	3490.45	0.17668	3490.45	0.16999
14.16	19.323	17.6601	431.918	14.16	11.207	14.16	17.8927	16.1107	38.0027	3490.55	0.88461	3490.55	-0.53286	3490.55	-0.21131	3490.55	0.13667	3490.55	0.1303
14.18	12.1412	17.6864	443.575	14.18	7.21029	14.18	17.0389	16.137	35.8292	3490.64	0.75945	3490.64	-0.77987	3490.64	-0.33684	3490.64	0.07701	3490.64	0.06384
14.2	16.7306	17.7127	439.86	14.2	16.2993	14.2	21.5564	16.1633	27.6844	3490.74	0.5567	3490.74	-0.92599	3490.74	-0.4047	3490.74	0.00273	3490.74	-0.000357096
14.22	22.577	17.7389	440.146	14.22	26.3025	14.22	22.5311	16.1895	23.6253	3490.84	0.28723	3490.84	-0.97484	3490.84	-0.43937	3490.84	-0.0749	3490.84	-0.05435
14.24	26.9375	17.7652	444.003	14.24	21.3915	14.24	18.6487	16.2158	29.0804	3490.94	0.00257	3490.94	-0.95468	3490.94	-0.43069	3490.94	-0.12726	3490.94	-0.09508
14.26	16.6122	17.7914	440.089	14.26	15.6805	14.26	17.5091	16.2421	35.4499	3491.03	-0.2551	3491.03	-0.88772	3491.03	-0.41159	3491.03	-0.15108	3491.03	-0.11318
14.28	19.8866	17.8177	432.003	14.28	14.7123	14.28	15.4552	16.2683	32.9051	3491.13	-0.47212	3491.13	-0.78503	3491.13	-0.37654	3491.13	-0.15044	3491.13	-0.10982
14.3	24.1896	17.8439	428.603	14.3	17.5156	14.3	18.087	16.2946	29.3602	3491.23	-0.61229	3491.23	-0.67384	3491.23	-0.33578	3491.23	-0.1452	3491.23	-0.10143
14.32	26.6637	17.8702	433.146	14.32	16.5475	14.32	22.2617	16.3208	36.444	3491.33	-0.66329	3491.33	-0.58658	3491.33	-0.29229	3491.33	-0.14044	3491.33	-0.10579
14.34	24.6235	17.8965	430.889	14.34	17.2936	14.34	26.3793	16.3471	25.6991	3491.43	-0.66936	3491.43	-0.51895	3491.43	-0.25393	3491.43	-0.13621	3491.43	-0.10552
14.36	23.4973	17.9227	431.089	14.36	18.554	14.36	23.6397	16.3734	21.8686	3491.52	-0.63172	3491.52	-0.45614	3491.52	-0.22776	3491.52	-0.12266	3491.52	-0.08362
14.38	22.0853	17.949	429.032	14.38	14.2715	14.38	20.043	16.3996	22.7237	3491.62	-0.5734	3491.62	-0.40112	3491.62	-0.20242	3491.62	-0.1097	3491.62	-0.05266
14.4	16.1589	17.9752	423.546	14.4	12.7891	14.4	17.0177	16.4259	33.2075	3491.72	-0.4969	3491.72	-0.36463	3491.72	-0.17589	3491.72	-0.10012	3491.72	-0.0496
14.42	21.5465	18.0015	418.089	14.42	12.1066	14.42	16.3352	16.4521	31.1769	3491.82	-0.43324	3491.82	-0.32805	3491.82	-0.14242	3491.82	-0.09163	3491.82	-0.04667
14.44	19.3912	18.0278	428.06	14.44	15.2528	14.44	18.9099	16.4784	35.8892	3491.91	-0.36535	3491.91	-0.28979	3491.91	-0.12475	3491.91	-0.0805	3491.91	-0.05694
14.46	19.2357	18.054	441.403	14.46	11.5989	14.46	19.256	16.5047	32.1158	3492.01	-0.30642	3492.01	-0.25902	3492.01	-0.10399	3492.01	-0.06916	3492.01	-0.04694
14.48	17.3087	18.0803	445.746	14.48	10.8022	14.48	26.0593	16.5309	28.971	3492.11	-0.27769	3492.11	-0.22658	3492.11	-0.09096	3492.11	-0.06019	3492.11	-0.03752
14.5	21.8386	18.1066	437.146	14.5	14.3483	14.5	23.434	16.5572	16.8833	3492.21	-0.24456	3492.21	-0.19593	3492.21	-0.08017	3492.21	-0.05337	3492.21	-0.02758
14.52	21.2826	18.1328	430.803	14.52	18.6373	14.52	16.8658	16.5834	22.4242	3492.3	-0.2075	3492.3	-0.17181	3492.3	-0.06223	3492.3	-0.03081	3492.3	-0.01088
14.54	24.9551	18.1591	434.375	14.54	17.2691	14.54	12.5834	16.6097	27.7079	3492.4	-0.17932	3492.4	-0.15767	3492.4	-0.04675	3492.4	-0.01469	3492.4	-0.0152
14.56	27.656	18.1853	430.775	14.56	13.1581	14.56	18.7581	16.636	31.6773	3492.5	-0.15261	3492.5	-0.15048	3492.5	-0.03054	3492.5	-0.0158	3492.5	-0.02198
14.58	27.3853	18.2116	423.889	14.58	16.3042	14.58	21.1042	16.6622	22.8468	3492.6	-0.12184	3492.6	-0.12887	3492.6	-0.01359	3492.6	-0.00426	3492.6	-0.00779
14.6	22.3716	18.2379	421.832	14.6	20.4789	14.6	21.736	16.6885	24.6448	3492.7	-0.10409	3492.7	-0.1049	3492.7	-0.00149	3492.7	-0.00042917	3492.7	0.00822
14.62	22.3864	18.2641	429.46	14.62	19.5108	14.62	26.3679	16.7147	30.7	3492.79	-0.07826	3492.79	-0.087	3492.79	0.00218	3492.79	0.01018	3492.79	0.02413
14.64	25.6581	18.2904	435.603	14.64	18.1997	14.64	25.3426	16.741	27.4123	3492.89	-0.0536	3492.89	-0.08362	3492.89	0.01004	3492.89	0.01678	3492.89	0.0275
14.66	28.9297	18.3166	432.889	14.66	17.9173	14.66	21.803	16.7673	24.4103	3492.99	-0.04116	3492.99	-0.06982	3492.99	0.02057	3492.99	0.02129	3492.99	0.02593
14.68	29.1154	18.3429	423.232	14.68	16.7777	14.68	19.5206	16.7935	22.2369	3493.09	-0.02255	3493.09	-0.04892	3493.09	0.0299	3493.09	0.03715	3493.09	0.03961
14.7	23.7581	18.3692	428.318	14.7	14.2667	14.7	19.4095	16.8198	29.0635	3493.18	-0.0219	3493.18	-0.02674	3493.18	0.04873	3493.18	0.04295	3493.18	0.04193
14.72	21.315	18.3954	437.175	14.72	21.5842	14.72	16.5557	16.8461	33.8615	3493.28	-0.00858	3493.28	-0.02172	3493.28	0.06401	3493.28	0.04388	3493.28	0.03712
14.74	20.8717	18.4217	441.546	14.74	25.6446	14.74	17.1303	16.8723	37.8881	3493.38	0.00649	3493.38	-0.00846	3493.38	0.07023	3493.38	0.05557	3493.38	0.04923
14.76	21.8568	18.4479	435.289	14.76	23.8193	14.76	15.305	16.8986	33.229	3493.48	0.02575	3493.48	-0.000728935	3493.48	0.06591	3493.48	0.05902	3493.48	0.05884
14.78	19.8133	18.4742	433.203	14.78	21.7655	14.78	14.8512	16.9248	30.9984	3493.58	0.03785	3493.58	0.0165	3493.58	0.07234	3493.58	0.06116	3493.58	0.06142
14.8	19.5981	18.5005	425.746	14.8	15.4259	14.8	15.0259	16.9511	32.7627	3493.67	0.04078	3493.67	0.02299	3493.67	0.08332	3493.67	0.06028	3493.67	0.06259
14.82	19.5542	18.5267	429.46	14.82	14.0006	14.82	20.4577	16.9774	36.2441	3493.77	0.06122	3493.77	0.03747	3493.77	0.09096	3493.77	0.07025	3493.77	0.0771
14.84	21.0531	18.553	430.46	14.84	16.5753	14.84	21.3753	17	37.4481	3493.87	0.06299	3493.87	0.05287	3493.87	0.09092	3493.87	0.07946	3493.87	0.08758
14.86	26.9518	18.5792	425.403	14.86	23.3214	14.86	19.4357	17.02	34.1463	3493.97	0.07418	3493.97	0.05722	3493.97	0.10325	3493.97	0.07572	3493.97	0.08569
14.88	31.9361	18.6055	424.403	14.88	19.8961	14.88	18.4675	17.04	27.5748	3494.06	0.08519	3494.06	0.0522	3494.06	0.11028	3494.06	0.07615	3494.06	0.09815
14.9	29.206	18.6318	434.603	14.9	20.9851	14.9	22.4136	17.06	30.0459	3494.16	0.09595	3494.16	0.06381	3494.16	0.11626	3494.16	0.08406	3494.16	0.10025
14.92	22.99	18.658	447.46	14.92	23.7312	14.92	27.6169	17.08	40.8925	3494.26	0.09604	3494.26	0.07018	3494.26	0.10773	3494.26	0.09346	3494.26	0.08984
14.94	21.4024	18.6843	443.289	14.94	27.7916	14.94	23.6773	17.1	45.3571	3494.36	0.09472	3494.36	0.07386	3494.36	0.09589	3494.36	0.10348	3494.36	0.08654
14.96	23.0147	18.7106	434.26	14.96	28.7663	14.96	20.4234	17.12	41.5622	3494.46	0.09984	3494.46	0.08198	3494.46	0.10659	3494.46	0.11401	3494.46	0.0882
14.98	26.3983	18.7368	429.346	14.98	26.4267	14.98	20.0267	17.14	36.2194	3494.55	0.09739	3494.55	0.09815	3494.55	0.12479	3494.55	0.11434	3494.55	0.09868
15	23.1532	18.7631	438.746	15	21.4585	15	19.9157	17.16	38.6579	3494.65	0.10086	3494.65	0.09819	3494.65	0.12527	3494.65	0.11201	3494.65	0.10732
15.02	23.5651	18.7893	431.175	15.02	21.519	15.02	19.5761	17.18	39.8653	3494.75	0.11131	3494.75	0.08681	3494.75	0.13072	3494.75	0.10626	3494.75	0.11422
15.04	21.0626	18.8156	424.832	15.04	19.8079	15.04	20.1508	17.2	38.4556	3494.85	0.11807	3494.85	0.08688	3494.85	0.13766	3494.85	0.10471	3494.85	0.12059
15.06	21.5885	18.8419	423.146	15.06	21.2969	15.06	22.0398	17.22	34.4925	3494.94	0.11286	3494.94	0.09159	3494.94	0.13176	3494.94	0.10782	3494.94	0.10715
15.08	17.3143	18.8681	428.232	15.08	23.3573	15.08	23.4716	17.24	33.7963	3495.04	0.12205	3495.04	0.10041	3495.04	0.13086	3495.04	0.11688	3495.04	0.11646
15.1	27.4971	18.8944	425.032	15.1	27.6463	15.1	28.1034	17.26	31.9621	3495.14	0.12998	3495.14	0.10413	3495.14	0.12345	3495.14	0.11563	3495.14	0.1324
15.12	27.6797	18.9206	427.546	15.12	26.1639	15.12	22.7353	17.28	30.572	3495.24	0.13038	3495.24	0.10799	3495.24	0.12319	3495.24	0.11162	3495.24	0.13778
15.14	21.4622	18.9469	434.403	15.14	22.7386	15.14	15.2529	17.3	27.9476	3495.34	0.13086	3495.34	0.112	3495.34	0.13191	3495.34	0.10466	3495.34	0.13205
15.16	17.2446	18.9732	444.089	15.16	21.8847	15.16	12.5704	17.32	28.4334	3495.43	0.12337	3495.43	0.12074	3495.43	0.13949	3495.43	0.11821	3495.43	0.13171
15.18	20.6269	18.9994	439.918	15.18	27.6594	15.18	19.5451	17.34	32.7854	3495.53	0.11986	3495.53	0.12107	3495.53	0.1401	3495.53	0.11677	3495.53	0.12885
15.2	21.8376	19.0257	439.803	15.2	33.8912	15.2	25.0912	17.36	36.7684	3495.63	0.12991	3495.63	0.12121	3495.63	0.13515	3495.63	0.12072	3495.63	0.12753
15.22	19.4481	19.0519	437.032	15.22	33.5516	15.22	26.8088	17.38	35.5905	3495.73	0.13045	3495.73	0.12241	3495.73	0.13573	3495.73	0.12611	3495.73	0.13049
15.24	21.8586	19.0782	429.032	15.24	28.4692	15.24	25.212	17.4	32.8323	3495.82	0.13196	3495.82	0.12814	3495.82	0.14315	3495.82	0.13325	3495.82	0.12308
15.26	24.6117	19.1045	429.232	15.26	20.5867	15.26	22.2439	17.42	33.1221	3495.92	0.12176	3495.92	0.12314	3495.92	0.13551	3495.92	0.14062	3495.92	0.12775
15.28	25.9362	19.1307	434.289	15.28	19.8471	15.28	21.7329	17.44	35.5263	3496.02	0.14047	3496.02	0.12446	3496.02	0.13591	3496.02	0.12949	3496.02	0.13593
15.3	27.832	19.157	433.832	15.3	23.1647	15.3	25.679	17.46	38.7828	3496.12	0.14807	3496.12	0.1289	3496.12	0.13777	3496.12	0.12909	3496.12	0.13914
15.32	28.8705	19.1832	431.575	15.32	23.5108	15.32	30.5965	17.48	43.2049	3496.22	0.15	3496.22	0.13784	3496.22	0.13368	3496.22	0.12049	3496.22	0.1431
15.34	28.366	19.2095	434.46	15.34	21.2855	15.34	26.6569	17.5	41.6777	3496.31	0.14618	3496.31	0.13646	3496.31	0.13831	3496.31	0.13056	3496.31	0.13167
15.36	21.2899	19.2358	428.718	15.36	25.9174	15.36	26.1459	17.52	37.6019	3496.41	0.14793	3496.41	0.13644	3496.41	0.14088	3496.41	0.13438	3496.41	0.12171
15.38	16.6138	19.262	421.86	15.38	29.3492	15.38	29.5206	17.54	31.624	3496.51	0.14849	3496.51	0.13831	3496.51	0.14026	3496.51	0.13609	3496.51	0.13058
15.4	21.3089	19.2883	424.432	15.4	25.8667	15.4	36.3239	17.56	30.1588	3496.61	0.1455	3496.61	0.13215	3496.61	0.13561	3496.61	0.13674	3496.61	0.13618
15.42	24.861	19.3145	427.175	15.42	22.1557	15.42	30.67	17.58	27.3336	3496.7	0.14044	3496.7	0.13373	3496.7	0.12138	3496.7	0.13836	3496.7	0.12829
15.44	23.3274	19.3408	433.118	15.44	24.4447	15.44	28.0447	17.6	29.9174	3496.8	0.13658	3496.8	0.13142	3496.8	0.12689	3496.8	0.14046	3496.8	0.11707
15.46	25.3936	19.3671	438.06	15.46	23.0194	15.46	21.3623	17.62	33.9379	3496.9	0.1357	3496.9	0.12206	3496.9	0.13052	3496.9	0.14085	3496.9	0.11676
15.48	30.2025	19.3933	430.003	15.48	27.4227	15.48	24.6798	17.64	37.7168	3497	0.13109	3497	0.12895	3497	0.13076	3497	0.13927	3497	0.11176
15.5	24.9541	19.4196	427.86	15.5	26.4545	15.5	23.8831	17.66	34.7855	3497.09	0.13587	3497.09	0.14147	3497.09	0.13565	3497.09	0.13565	3497.09	0.11982
15.52	15.9343	19.4459	431.918	15.52	34.6292	15.52	30.6864	17.68	30.0436	3497.19	0.14013	3497.19	0.12991	3497.19	0.14257	3497.19	0.13971	3497.19	0.13666
15.54	20.5143	19.4721	435.518	15.54	28.2325	15.54	32.2325	17.7	26.7727	3497.29	0.13912	3497.29	0.12743	3497.29	0.15145	3497.29	0.13611	3497.29	0.12913
15.56	31.437	19.4984	431.546	15.56	26.6358	15.56	33.7786	17.72	25.9834	3497.39	0.15133	3497.39	0.13569	3497.39	0.15023	3497.39	0.13532	3497.39	0.13159
15.58	35.5596	19.5246	427.832	15.58	21.3819	15.58	31.2105	17.74	28.5672	3497.49	0.15903	3497.49	0.13542	3497.49	0.14724	3497.49	0.14569	3497.49	0.13632
15.6	30.6535	19.5509	426.575	15.6	34.0709	15.6	29.6709	17.76	33.0824	3497.58	0.14703	3497.58	0.13962	3497.58	0.14384	3497.58	0.14495	3497.58	0.14887
15.62	26.0902	19.5771	424.832	15.62	33.1027	15.62	26.5884	17.78	33.7592	3497.68	0.13804	3497.68	0.13753	3497.68	0.13883	3497.68	0.14121	3497.68	0.14891
15.64	24.2124	19.6034	432.889	15.64	29.6202	15.64	24.706	17.8	27.7569	3497.78	0.14	3497.78	0.13565	3497.78	0.13248	3497.78	0.13832	3497.78	0.14479
15.66	20.7917	19.6297	432.746	15.66	19.2235	15.66	27.5664	17.82	22.5872	3497.88	0.14537	3497.88	0.13855	3497.88	0.13511	3497.88	0.13658	3497.88	0.13963
15.68	23.2566	19.6559	436.603	15.68	30.6554	15.68	34.7696	17.84	20.9571	3497.97	0.14052	3497.97	0.13371	3497.97	0.13636	3497.97	0.14201	3497.97	0.13334
15.7	24.1785	19.6822	437.746	15.7	31.6872	15.7	36.9443	17.86	23.5066	3498.07	0.15137	3498.07	0.14222	3498.07	0.13825	3498.07	0.1395	3498.07	0.13132
15.72	28.9289	19.7084	436.632	15.72	35.4047	15.72	35.6905	17.88	28.3614	3498.17	0.16671	3498.17	0.14667	3498.17	0.12656	3498.17	0.13552	3498.17	0.13869
15.74	24.7648	19.7347	426.775	15.74	33.9223	15.74	29.2937	17.9	32.7248	3498.27	0.16269	3498.27	0.13665	3498.27	0.13025	3498.27	0.12888	3498.27	0.13887
15.76	26.715	19.761	420.203	15.76	32.497	15.76	29.1827	17.92	30.169	3498.37	0.15321	3498.37	0.14046	3498.37	0.13789	3498.37	0.14263	3498.37	0.14014
15.78	25.865	19.7872	429.975	15.78	17.6431	15.78	27.6431	17.94	26.0425	3498.46	0.14814	3498.46	0.13501	3498.46	0.14534	3498.46	0.14901	3498.46	0.13137
15.8	25.4149	19.8135	432.003	15.8	22.4464	15.8	33.5321	17.96	25.8067	3498.56	0.15357	3498.56	0.12313	3498.56	0.15948	3498.56	0.14197	3498.56	0.13124
15.82	26.5647	19.8397	431.546	15.82	29.8782	15.82	34.6211	17.98	30.593	3498.66	0.1511	3498.66	0.1375	3498.66	0.14472	3498.66	0.13565	3498.66	0.1402
15.84	27.3144	19.866	429.718	15.84	34.5672	15.84	33.4815	18	34.6608	3498.76	0.14282	3498.76	0.14251	3498.76	0.13975	3498.76	0.14294	3498.76	0.14173
15.86	23.3211	19.8923	440.118	15.86	29.7705	15.86	29.0848	18.02	33.7279	3498.85	0.12729	3498.85	0.1373	3498.85	0.1449	3498.85	0.14576	3498.85	0.15171
15.88	19.7277	19.9185	445.946	15.88	24.3452	15.88	32.288	18.04	27.7908	3498.95	0.14065	3498.95	0.13952	3498.95	0.13777	3498.95	0.14134	3498.95	0.14285
15.9	22.5342	19.9448	443.175	15.9	21.7199	15.9	36.2342	18.06	26.8236	3499.05	0.15079	3499.05	0.14007	3499.05	0.13822	3499.05	0.13797	3499.05	0.14682
15.92	25.3406	19.9711	436.86	15.92	22.8088	15.92	32.866	18.08	33.0057	3499.15	0.15856	3499.15	0.13328	3499.15	0.14959	3499.15	0.13524	3499.15	0.14223
15.94	29.0611	19.9973	439.289	15.94	19.8407	15.94	29.8978	18.1	36.9528	3499.25	0.15341	3499.25	0.14336	3499.25	0.14764	3499.25	0.14111	3499.25	0.14072
15.96	30.8387	20.0236	438.375	15.96	13.9011	15.96	33.2154	18.12	34.7039	3499.34	0.14874	3499.34	0.14124	3499.34	0.14875	3499.34	0.14068	3499.34	0.14218
15.98	32.3305	20.0498	439.346	15.98	21.6758	15.98	39.2758	18.14	31.0934	3499.44	0.15323	3499.44	0.13861	3499.44	0.14872	3499.44	0.13438	3499.44	0.14088
16	25.6507	20.0761	450.946	16	25.7362	16	32.0219	18.16	34.2307	3499.54	0.14548	3499.54	0.13723	3499.54	0.13714	3499.54	0.13526	3499.54	0.14213
16.02	28.5708	20.1024	452.232	16.02	21.3395	16.02	27.7966	18.18	37.123	3499.64	0.14152	3499.64	0.14488	3499.64	0.13074	3499.64	0.13224	3499.64	0.15311
16.04	25.0908	20.1286	447.46	16.04	26.1999	16.04	28.3142	18.2	36.9231	3499.73	0.13468	3499.73	0.13714	3499.73	0.13868	3499.73	0.13929	3499.73	0.15707
16.06	33.325	20.1549	439.603	16.06	30.7746	16.06	33.5174	18.22	29.9379	3499.83	0.14313	3499.83	0.13053	3499.83	0.12722	3499.83	0.14833	3499.83	0.15319
16.08	27.502	20.1811	445.26	16.08	30.9493	16.08	32.435	18.24	28.9691	3499.93	0.15021	3499.93	0.12756	3499.93	0.13069	3499.93	0.14737	3499.93	0.14803
16.1	28.0217	20.2074	435.46	16.1	22.1526	16.1	30.2668	18.26	29.8663	3500.03	0.14126	3500.03	0.13104	3500.03	0.13811	3500.03	0.13998	3500.03	0.1424
16.12	19.4556	20.2337	444.546	16.12	22.613	16.12	29.6987	18.28	29.5652	3500.13	0.13941	3500.13	0.13978	3500.13	0.13656	3500.13	0.13176	3500.13	0.13069
16.14	26.0893	20.2599	448.375	16.14	27.5877	16.14	35.4734	18.3	26.0674	3500.22	0.14475	3500.22	0.14156	3500.22	0.13736	3500.22	0.14583	3500.22	0.14001
16.16	26.5516	20.2862	450.203	16.16	32.7338	16.16	36.8481	18.32	26.7801	3500.32	0.14121	3500.32	0.14215	3500.32	0.14702	3500.32	0.14755	3500.32	0.1427
16.18	28.6137	20.3124	440.518	16.18	29.8799	16.18	34.2799	18.34	30.0121	3500.42	0.14583	3500.42	0.14104	3500.42	0.15319	3500.42	0.14312	3500.42	0.15236
16.2	24.9044	20.3387	441.375	16.2	26.2832	16.2	33.9403	18.36	32.333	3500.52	0.14147	3500.52	0.14248	3500.52	0.15409	3500.52	0.1478	3500.52	0.14891
16.22	22.1663	20.365	440.546	16.22	28.8579	16.22	34.5722	18.38	31.0343	3500.61	0.14575	3500.61	0.13669	3500.61	0.14978	3500.61	0.15006	3500.61	0.13947
16.24	20.7996	20.3912	448.889	16.24	28.0611	16.24	34.804	18.4	27.1495	3500.71	0.14785	3500.71	0.13439	3500.71	0.1485	3500.71	0.14669	3500.71	0.13815
16.26	25.4327	20.4175	449.232	16.26	30.6358	16.26	30.4644	18.42	27.8411	3500.81	0.15325	3500.81	0.13884	3500.81	0.13893	3500.81	0.14221	3500.81	0.13726
16.28	28.1229	20.4438	445.518	16.28	25.782	16.28	29.4962	18.44	33.5481	3500.91	0.13846	3500.91	0.13929	3500.91	0.14048	3500.91	0.13269	3500.91	0.13654
16.3	22.813	20.47	437.832	16.3	24.3566	16.3	25.0424	18.46	37.309	3501	0.14061	3501	0.13662	3501	0.14365	3501	0.13531	3501	0.14046
16.32	17.103	20.4963	430.546	16.32	23.7313	16.32	28.5885	18.48	33.39	3501.1	0.14991	3501.1	0.1385	3501.1	0.1394	3501.1	0.14727	3501.1	0.13808
16.34	19.393	20.5225	427.403	16.34	34.2489	16.34	28.7632	18.5	29.6407	3501.2	0.16151	3501.2	0.14558	3501.2	0.13587	3501.2	0.14459	3501.2	0.13984
16.36	26.4828	20.5488	433.775	16.36	33.6807	16.36	31.395	18.52	29.2057	3501.3	0.15865	3501.3	0.15601	3501.3	0.13173	3501.3	0.14135	3501.3	0.14492
16.38	28.8296	20.5751	446.746	16.38	34.0269	16.38	29.1126	18.54	30.8099	3501.4	0.152	3501.4	0.1685	3501.4	0.12864	3501.4	0.13982	3501.4	0.15778
16.4	26.6621	20.6013	441.26	16.4	33.573	16.4	25.5159	18.56	30.2084	3501.49	0.15248	3501.49	0.15802	3501.49	0.13826	3501.49	0.13703	3501.49	0.15593
16.42	22.0945	20.6276	434.975	16.42	32.4905	16.42	30.4905	18.58	30.8542	3501.59	0.15264	3501.59	0.14597	3501.59	0.1383	3501.59	0.13214	3501.59	0.14078
16.44	22.4411	20.6538	435.946	16.44	26.2652	16.44	35.8081	18.6	31.3041	3501.69	0.14924	3501.69	0.15156	3501.69	0.132	3501.69	0.14117	3501.69	0.12552
16.46	25.3018	20.6801	448.489	16.46	23.2971	16.46	36.3257	18.62	31.3311	3501.79	0.14903	3501.79	0.15634	3501.79	0.13189	3501.79	0.14439	3501.79	0.13058
16.48	26.5625	20.7064	448.346	16.48	24.7289	16.48	25.0718	18.64	31.2243	3501.88	0.15117	3501.88	0.14913	3501.88	0.14098	3501.88	0.13466	3501.88	0.13649
16.5	25.823	20.7326	450.775	16.5	24.5036	16.5	25.3608	18.66	31.0358	3501.98	0.14824	3501.98	0.1434	3501.98	0.15438	3501.98	0.13802	3501.98	0.14503
16.52	24.1121	20.7589	451.003	16.52	22.8497	16.52	29.5926	18.68	30.7625	3502.08	0.15225	3502.08	0.1388	3502.08	0.13619	3502.08	0.13742	3502.08	0.16349
16.54	23.7725	20.7851	452.718	16.54	20.3959	16.54	31.4816	18.7	29.872	3502.18	0.15504	3502.18	0.1445	3502.18	0.14096	3502.18	0.13102	3502.18	0.16494
16.56	27.7185	20.8114	450.432	16.56	20.6849	16.56	30.6849	18.72	30.2566	3502.28	0.15131	3502.28	0.15061	3502.28	0.14878	3502.28	0.14026	3502.28	0.15407
16.58	27.1501	20.8377	454.518	16.58	27.9453	16.58	34.4595	18.74	30.5171	3502.37	0.14478	3502.37	0.14527	3502.37	0.15121	3502.37	0.14058	3502.37	0.14446
16.6	20.353	20.8639	447.403	16.6	30.2341	16.6	30.7484	18.76	32.3286	3502.47	0.14349	3502.47	0.15377	3502.47	0.15195	3502.47	0.14965	3502.47	0.1462
16.62	18.4131	20.8902	438.032	16.62	29.1517	16.62	29.4946	18.78	32.3018	3502.57	0.15009	3502.57	0.15522	3502.57	0.14867	3502.57	0.1472	3502.57	0.15316
16.64	26.3587	20.9164	436.86	16.64	29.8995	16.64	37.0424	18.8	32.5803	3502.67	0.15699	3502.67	0.14639	3502.67	0.14698	3502.67	0.15491	3502.67	0.15596
16.66	31.5042	20.9427	442.746	16.66	35.1635	16.66	42.0206	18.82	34.6563	3502.76	0.14848	3502.76	0.13863	3502.76	0.14253	3502.76	0.15321	3502.76	0.15305
16.68	24.0783	20.969	445.632	16.68	33.2283	16.68	32.314	18.84	34.2785	3502.86	0.14521	3502.86	0.14617	3502.86	0.1432	3502.86	0.15317	3502.86	0.14525
16.7	24.4808	20.9952	439.46	16.7	29.8072	16.7	26.2072	18.86	27.9724	3502.96	0.14784	3502.96	0.15314	3502.96	0.14054	3502.96	0.14394	3502.96	0.14827
16.72	29.5118	21.0215	433.718	16.72	29.7004	16.72	33.7004	18.88	21.6501	3503.06	0.14539	3503.06	0.14951	3503.06	0.14171	3503.06	0.13594	3503.06	0.14308
16.74	33.8569	21.0477	437.803	16.74	28.3936	16.74	31.9935	18.9	24.1882	3503.16	0.14355	3503.16	0.13286	3503.16	0.14733	3503.16	0.14422	3503.16	0.13064
16.76	27.6306	21.074	454.232	16.76	29.8867	16.76	28.5153	18.92	29.634	3503.25	0.15173	3503.25	0.1191	3503.25	0.14841	3503.25	0.14831	3503.25	0.13804
16.78	23.3471	21.1003	457.689	16.78	28.0656	16.78	24.8085	18.94	33.6659	3503.35	0.14405	3503.35	0.14061	3503.35	0.13661	3503.35	0.15521	3503.35	0.14115
16.8	26.2063	21.1265	451.289	16.8	32.3588	16.8	34.1874	18.96	32.5142	3503.45	0.13787	3503.45	0.14114	3503.45	0.13376	3503.45	0.15526	3503.45	0.12746
16.82	31.5797	21.1528	442.718	16.82	31.3948	16.82	36.8805	18.98	30.0319	3503.55	0.13626	3503.55	0.14586	3503.55	0.14666	3503.55	0.15117	3503.55	0.13567
16.84	34.553	21.179	434.603	16.84	35.1165	16.84	36.488	19	30.1748	3503.64	0.14108	3503.64	0.14923	3503.64	0.14437	3503.64	0.14719	3503.64	0.14554
16.86	30.0977	21.2053	430.232	16.86	29.3526	16.86	30.9526	19.02	33.7317	3503.74	0.1398	3503.74	0.14711	3503.74	0.14545	3503.74	0.14215	3503.74	0.14839
16.88	26.8994	21.2316	435.603	16.88	27.7029	16.88	28.16	19.04	35.9171	3503.84	0.13885	3503.84	0.14698	3503.84	0.14845	3503.84	0.15132	3503.84	0.14016
16.9	25.8153	21.2578	442.318	16.9	29.5389	16.9	29.8246	19.06	31.1458	3503.94	0.13532	3503.94	0.13594	3503.94	0.14578	3503.94	0.1487	3503.94	0.13703
16.92	28.3312	21.2841	448.06	16.92	28.8035	16.92	36.5178	19.08	28.1491	3504.04	0.13783	3504.04	0.13278	3504.04	0.14633	3504.04	0.13674	3504.04	0.14062
16.94	27.3041	21.3103	450.66	16.94	29.5538	16.94	34.1824	19.1	28.3574	3504.13	0.14248	3504.13	0.14051	3504.13	0.14379	3504.13	0.13911	3504.13	0.14656
16.96	30.1054	21.3366	444.546	16.96	30.1898	16.96	28.8184	19.12	33.5339	3504.23	0.14206	3504.23	0.14733	3504.23	0.13843	3504.23	0.14427	3504.23	0.15267
16.98	32.0496	21.3629	441.918	16.98	35.5687	16.98	32.7116	19.14	32.9666	3504.33	0.14931	3504.33	0.15383	3504.33	0.14169	3504.33	0.15162	3504.33	0.14347
17	33.4223	21.3891	444.232	17	33.6905	17	40.3762	19.16	32.1414	3504.43	0.14828	3504.43	0.14878	3504.43	0.15219	3504.43	0.15099	3504.43	0.13965
17.02	31.4805	21.4154	449.46	17.02	25.2408	17.02	34.7265	19.18	32.5407	3504.52	0.14468	3504.52	0.13937	3504.52	0.14684	3504.52	0.15638	3504.52	0.14644
17.04	32.853	21.4416	440.832	17.04	20.5625	17.04	25.5911	19.2	38.2853	3504.62	0.1412	3504.62	0.14677	3504.62	0.14161	3504.62	0.14902	3504.62	0.1507
17.06	32.3397	21.4679	434.718	17.06	24.4557	17.06	29.7128	19.22	39.9205	3504.72	0.14167	3504.72	0.15507	3504.72	0.13513	3504.72	0.15606	3504.72	0.1492
17.08	28.7978	21.4942	433.546	17.08	28.806	17.08	40.6917	19.24	36.5778	3504.82	0.14671	3504.82	0.14622	3504.82	0.1448	3504.82	0.14615	3504.82	0.16099
17.1	32.17	21.5204	444.603	17.1	25.4992	17.1	48.242	19.26	33.893	3504.91	0.15658	3504.91	0.14785	3504.91	0.14642	3504.91	0.13635	3504.91	0.16753
17.12	33.3136	21.5467	446.603	17.12	22.9924	17.12	39.7352	19.28	36.8294	3505.01	0.156	3505.01	0.15059	3505.01	0.14195	3505.01	0.13314	3505.01	0.16438
17.14	29.7714	21.5729	450.546	17.14	29.1712	17.14	36.1998	19.3	42.0042	3505.11	0.14621	3505.11	0.15308	3505.11	0.14078	3505.11	0.13581	3505.11	0.15695
17.16	23.372	21.5992	453.146	17.16	28.093	17.16	37.3501	19.32	40.2566	3505.21	0.13822	3505.21	0.14763	3505.21	0.138	3505.21	0.14766	3505.21	0.15111
17.18	29.2011	21.6255	456.66	17.18	23.0147	17.18	42.6719	19.34	34.2869	3505.31	0.13834	3505.31	0.15234	3505.31	0.13961	3505.31	0.15502	3505.31	0.14411
17.2	29.5444	21.6517	448.918	17.2	16.9079	17.2	36.3936	19.36	31.1237	3505.4	0.14828	3505.4	0.1508	3505.4	0.14308	3505.4	0.14343	3505.4	0.14457
17.22	29.3733	21.678	453.289	17.22	22.9725	17.22	35.4868	19.38	35.1214	3505.5	0.14522	3505.5	0.14754	3505.5	0.14923	3505.5	0.13971	3505.5	0.14245
17.24	26.6879	21.7042	446.718	17.24	32.7514	17.24	32.8657	19.4	39.7346	3505.6	0.14574	3505.6	0.15253	3505.6	0.14752	3505.6	0.1469	3505.6	0.14437
17.26	27.7738	21.7305	439.803	17.26	38.0731	17.26	33.0446	19.42	43.5624	3505.7	0.14172	3505.7	0.15068	3505.7	0.15247	3505.7	0.14979	3505.7	0.13844
17.28	25.831	21.7568	434.375	17.28	36.8234	17.28	29.6806	19.44	45.5144	3505.79	0.13688	3505.79	0.15121	3505.79	0.14339	3505.79	0.15864	3505.79	0.13236
17.3	28.6882	21.783	446.26	17.3	37.3452	17.3	29.0595	19.46	44.7855	3505.89	0.14329	3505.89	0.15197	3505.89	0.14755	3505.89	0.14545	3505.89	0.13619
17.32	26.631	21.8093	458.918	17.32	36.0383	17.32	27.0669	19.48	41.2028	3505.99	0.15296	3505.99	0.14504	3505.99	0.16467	3505.99	0.13905	3505.99	0.13867
17.34	25.6024	21.8356	457.803	17.34	29.0172	17.34	32.5601	19.5	37.5351	3506.09	0.16589	3506.09	0.14731	3506.09	0.15052	3506.09	0.13389	3506.09	0.14506
17.36	25.9451	21.8618	454.403	17.36	24.5675	17.36	38.4532	19.52	37.1491	3506.19	0.15785	3506.19	0.15531	3506.19	0.14173	3506.19	0.13415	3506.19	0.14801
17.38	30.7448	21.8881	448.175	17.38	22.3464	17.38	35.0321	19.54	37.2855	3506.28	0.14056	3506.28	0.1567	3506.28	0.1415	3506.28	0.14327	3506.28	0.15804
17.4	33.3159	21.9143	454.575	17.4	22.1253	17.4	32.2396	19.56	37.871	3506.38	0.13892	3506.38	0.15258	3506.38	0.14974	3506.38	0.14136	3506.38	0.16011
17.42	30.6298	21.9406	452.032	17.42	26.3613	17.42	33.5042	19.58	36.3225	3506.48	0.14332	3506.48	0.15606	3506.48	0.15889	3506.48	0.15062	3506.48	0.15027
17.44	24.7436	21.9669	452.489	17.44	26.8259	17.44	35.3402	19.6	35.8108	3506.58	0.14579	3506.58	0.14909	3506.58	0.16575	3506.58	0.14599	3506.58	0.15546
17.46	28.0574	21.9931	450.146	17.46	23.2334	17.46	38.7191	19.62	32.7831	3506.67	0.14063	3506.67	0.15233	3506.67	0.15663	3506.67	0.14889	3506.67	0.15044
17.48	39.1425	22.0194	447.946	17.48	22.2694	17.48	42.4408	19.64	30.1963	3506.77	0.13362	3506.77	0.16015	3506.77	0.14107	3506.77	0.14113	3506.77	0.1433
17.5	40.1132	22.0456	443.603	17.5	31.7626	17.5	44.5626	19.66	32.3197	3506.87	0.14448	3506.87	0.15308	3506.87	0.1314	3506.87	0.14012	3506.87	0.1442
17.52	25.4839	22.0719	451.232	17.52	27.8843	17.52	34.2272	19.68	35.1859	3506.97	0.14624	3506.97	0.1417	3506.97	0.13295	3506.97	0.13711	3506.97	0.15116
17.54	23.9402	22.0982	451.832	17.54	28.8061	17.54	34.2346	19.7	36.1844	3507.07	0.14561	3507.07	0.15055	3507.07	0.14403	3507.07	0.13983	3507.07	0.15302
17.56	29.1965	22.1244	445.746	17.56	31.385	17.56	28.0135	19.72	38.5722	3507.16	0.15806	3507.16	0.15108	3507.16	0.14293	3507.16	0.13203	3507.16	0.1488
17.58	35.1955	22.1507	442.06	17.58	30.1924	17.58	29.4495	19.74	46.0474	3507.26	0.15831	3507.26	0.14705	3507.26	0.14344	3507.26	0.13797	3507.26	0.14309
17.6	32.7945	22.1769	449.118	17.6	27.6284	17.6	27.3999	19.76	47.5847	3507.36	0.16403	3507.36	0.14399	3507.36	0.14046	3507.36	0.13297	3507.36	0.13965
17.62	35.4791	22.2032	452.346	17.62	29.8645	17.62	35.4073	19.78	43.7767	3507.46	0.16665	3507.46	0.14567	3507.46	0.14035	3507.46	0.12477	3507.46	0.14085
17.64	34.5637	22.2295	461.803	17.64	34.0433	17.64	37.6433	19.8	40.3366	3507.55	0.15922	3507.55	0.1464	3507.55	0.13963	3507.55	0.12844	3507.55	0.1429
17.66	29.4196	22.2557	468.718	17.66	30.5651	17.66	35.4222	19.82	40.5901	3507.65	0.15306	3507.65	0.14576	3507.65	0.13874	3507.65	0.14276	3507.65	0.14025
17.68	24.904	22.282	464.603	17.68	28.5725	17.68	29.2011	19.84	39.5903	3507.75	0.13198	3507.75	0.16216	3507.75	0.13278	3507.75	0.14753	3507.75	0.12759
17.7	25.017	22.3083	461.375	17.7	26.8657	17.7	26.8657	19.86	37.2587	3507.85	0.12627	3507.85	0.1619	3507.85	0.13578	3507.85	0.14714	3507.85	0.13308
17.72	31.4727	22.3345	468.832	17.72	23.5018	17.72	26.4732	19.88	36.7346	3507.95	0.13504	3507.95	0.15549	3507.95	0.14391	3507.95	0.14671	3507.95	0.13807
17.74	33.6426	22.3608	478.66	17.74	25.1092	17.74	27.1663	19.9	37.6454	3508.04	0.14185	3508.04	0.1453	3508.04	0.14659	3508.04	0.14732	3508.04	0.1266
17.76	32.7268	22.387	479.975	17.76	21.8024	17.76	33.8024	19.92	37.5511	3508.14	0.14445	3508.14	0.13787	3508.14	0.13728	3508.14	0.14262	3508.14	0.13401
17.78	25.6966	22.4133	472.06	17.78	23.1241	17.78	34.8955	19.94	35.5335	3508.24	0.13796	3508.24	0.13916	3508.24	0.13886	3508.24	0.14158	3508.24	0.14374
17.8	25.8663	22.4396	470.032	17.8	23.9316	17.8	27.3601	19.96	37.2971	3508.34	0.13622	3508.34	0.14726	3508.34	0.13613	3508.34	0.14941	3508.34	0.14292
17.82	29.0074	22.4658	473.118	17.82	22.739	17.82	21.3676	19.98	41.3644	3508.43	0.14023	3508.43	0.14847	3508.43	0.13462	3508.43	0.15693	3508.43	0.15218
17.84	34.377	22.4921	467.575	17.84	18.2893	17.84	22.4608	20	46.2447	3508.53	0.14742	3508.53	0.15008	3508.53	0.14335	3508.53	0.15007	3508.53	0.14877
17.86	28.9466	22.5183	458.06	17.86	20.4682	17.86	21.9539	20.02	48.5732	3508.63	0.14994	3508.63	0.14917	3508.63	0.14939	3508.63	0.13609	3508.63	0.1473
17.88	26.7161	22.5446	463.432	17.88	29.8471	17.88	28.7042	20.04	49.9139	3508.73	0.15509	3508.73	0.14724	3508.73	0.13983	3508.73	0.12173	3508.73	0.15292
17.9	27.6284	22.5709	472.803	17.9	32.3117	17.9	33.4546	20.06	45.8163	3508.83	0.15688	3508.83	0.14964	3508.83	0.14529	3508.83	0.1341	3508.83	0.15328
17.92	29.7977	22.5971	467.518	17.92	32.4335	17.92	30.9477	20.08	40.9595	3508.92	0.14607	3508.92	0.15002	3508.92	0.14404	3508.92	0.14925	3508.92	0.1485
17.94	29.6813	22.6234	461.975	17.94	27.9266	17.94	24.4409	20.1	39.9737	3509.02	0.14323	3509.02	0.15568	3509.02	0.15143	3509.02	0.14356	3509.02	0.14962
17.96	25.9077	22.6496	457.089	17.96	30.3912	17.96	26.2769	20.12	43.6083	3509.12	0.14094	3509.12	0.16075	3509.12	0.14901	3509.12	0.1397	3509.12	0.15592
17.98	27.1055	22.6759	457.518	17.98	28.1701	17.98	30.113	20.14	47.0552	3509.22	0.14646	3509.22	0.15259	3509.22	0.141	3509.22	0.12989	3509.22	0.15029
18	27.5032	22.7022	460.489	18	28.0633	18	35.0918	20.16	48.2588	3509.31	0.15139	3509.31	0.15134	3509.31	0.13126	3509.31	0.13172	3509.31	0.14022
18.02	30.4151	22.7284	468.889	18.02	21.2707	18.02	34.7564	20.18	50.8501	3509.41	0.15243	3509.41	0.15889	3509.41	0.13632	3509.41	0.14184	3509.41	0.13531
18.04	27.0413	22.7547	464.118	18.04	25.221	18.04	27.6782	20.2	51.9395	3509.51	0.151	3509.51	0.14979	3509.51	0.14605	3509.51	0.13962	3509.51	0.14355
18.06	27.3816	22.7809	466.746	18.06	23.5713	18.06	24.4285	20.22	53.6835	3509.61	0.15492	3509.61	0.1451	3509.61	0.14762	3509.61	0.14176	3509.61	0.14038
18.08	25.8934	22.8072	461.289	18.08	25.5788	18.08	34.2645	20.24	52.4952	3509.7	0.14161	3509.7	0.14125	3509.7	0.14222	3509.7	0.14551	3509.7	0.14224
18.1	33.2622	22.8335	459.346	18.1	24.1577	18.1	38.5005	20.26	51.9388	3509.8	0.13676	3509.8	0.13884	3509.8	0.1481	3509.8	0.14558	3509.8	0.14511
18.12	32.9167	22.8597	459.089	18.12	27.9937	18.12	33.1366	20.28	52.9269	3509.9	0.13876	3509.9	0.13684	3509.9	0.1381	3509.9	0.14269	3509.9	0.14085
18.14	30.6283	22.886	469.689	18.14	29.7726	18.14	32.2298	20.3	55.7828	3510	0.13697	3510	0.14732	3510	0.13344	3510	0.14231	3510	0.14113
18.16	26.5684	22.9122	474.26	18.16	30.0658	18.16	31.5515	20.32	56.4541	3510.1	0.14276	3510.1	0.15571	3510.1	0.14991	3510.1	0.14371	3510.1	0.13667
18.18	26.3941	22.9385	475.603	18.18	28.8732	18.18	40.1304	20.34	51.8438	3510.19	0.1409	3510.19	0.15982	3510.19	0.15378	3510.19	0.14786	3510.19	0.1395
18.2	26.5627	22.9648	479.489	18.2	24.8807	18.2	35.7378	20.36	50.0205	3510.29	0.13684	3510.29	0.14875	3510.29	0.15054	3510.29	0.15061	3510.29	0.14434
18.22	28.1598	22.991	476.375	18.22	22.031	18.22	31.231	20.38	50.9253	3510.39	0.14231	3510.39	0.13879	3510.39	0.15101	3510.39	0.1405	3510.39	0.14518
18.24	37.4139	23.0173	471.289	18.24	20.8385	18.24	25.6385	20.4	52.2758	3510.49	0.15172	3510.49	0.14329	3510.49	0.14047	3510.49	0.14331	3510.49	0.14355
18.26	41.9823	23.0435	470.203	18.26	16.8459	18.26	33.0745	20.42	50.8574	3510.58	0.15583	3510.58	0.14815	3510.58	0.14078	3510.58	0.13827	3510.58	0.15674
18.28	41.4649	23.0698	471.089	18.28	17.3677	18.28	28.7962	20.44	50.6096	3510.68	0.15904	3510.68	0.14797	3510.68	0.13709	3510.68	0.14647	3510.68	0.14417
18.3	32.0904	23.0961	479.432	18.3	25.2608	18.3	25.4894	20.46	53.5552	3510.78	0.15343	3510.78	0.14935	3510.78	0.13954	3510.78	0.14773	3510.78	0.13689
18.32	31.6871	23.1223	475.032	18.32	28.1826	18.32	26.8683	20.48	54.4519	3510.88	0.15703	3510.88	0.14752	3510.88	0.14646	3510.88	0.14795	3510.88	0.14545
18.34	34.6553	23.1486	483.146	18.34	27.9614	18.34	29.9043	20.5	55.7061	3510.98	0.14833	3510.98	0.14669	3510.98	0.14246	3510.98	0.13888	3510.98	0.1487
18.36	36.1377	23.1748	487.346	18.36	32.1975	18.36	32.5975	20.52	57.4501	3511.07	0.14526	3511.07	0.14496	3511.07	0.13574	3511.07	0.14249	3511.07	0.15052
18.38	31.9058	23.2011	484.603	18.38	33.9764	18.38	31.6907	20.54	63.4863	3511.17	0.14585	3511.17	0.14171	3511.17	0.14287	3511.17	0.1455	3511.17	0.14846
18.4	27.3881	23.2274	468.289	18.4	27.5267	18.4	27.0124	20.56	64.5103	3511.27	0.13918	3511.27	0.13999	3511.27	0.15058	3511.27	0.1472	3511.27	0.14107
18.42	28.0132	23.2536	465.089	18.42	26.7913	18.42	26.0484	20.58	62.8862	3511.37	0.14352	3511.37	0.14473	3511.37	0.14638	3511.37	0.1453	3511.37	0.13647
18.44	30.8097	23.2799	473.146	18.44	30.7416	18.44	34.6844	20.6	59.1135	3511.46	0.13422	3511.46	0.14501	3511.46	0.13651	3511.46	0.1451	3511.46	0.13185
18.46	30.4061	23.3061	471.232	18.46	30.5776	18.46	37.8919	20.62	60.3252	3511.56	0.13168	3511.56	0.13974	3511.56	0.1473	3511.56	0.14905	3511.56	0.13689
18.48	28.6311	23.3324	475.118	18.48	27.6708	18.48	33.8993	20.64	61.3312	3511.66	0.13217	3511.66	0.13588	3511.66	0.14447	3511.66	0.15191	3511.66	0.13854
18.5	37.5989	23.3587	469.718	18.5	29.3925	18.5	27.7354	20.66	62.2557	3511.76	0.13358	3511.76	0.13956	3511.76	0.13126	3511.76	0.1428	3511.76	0.13481
18.52	43.2523	23.3849	475.318	18.52	26.5428	18.52	30.3714	20.68	59.247	3511.86	0.14224	3511.86	0.14006	3511.86	0.13049	3511.86	0.1454	3511.86	0.14435
18.54	39.4771	23.4112	460.489	18.54	27.1217	18.54	30.5503	20.7	53.6833	3511.95	0.15213	3511.95	0.14011	3511.95	0.13816	3511.95	0.14985	3511.95	0.14577
18.56	35.759	23.4374	466.575	18.56	26.3292	18.56	30.6149	20.72	49.6738	3512.05	0.15184	3512.05	0.13767	3512.05	0.14183	3512.05	0.14721	3512.05	0.14878
18.58	38.3266	23.4637	465.518	18.58	30.4509	18.58	29.8795	20.74	51.7362	3512.15	0.14415	3512.15	0.14739	3512.15	0.14143	3512.15	0.14239	3512.15	0.15035
18.6	35.8655	23.49	478.318	18.6	32.687	18.6	32.4012	20.76	59.3479	3512.25	0.14203	3512.25	0.15378	3512.25	0.14246	3512.25	0.15036	3512.25	0.14776
18.62	29.7473	23.5162	461.546	18.62	30.4658	18.62	30.8658	20.78	65.2258	3512.34	0.14399	3512.34	0.14621	3512.34	0.1479	3512.34	0.14519	3512.34	0.14058
18.64	29.7433	23.5425	463.089	18.64	32.1876	18.64	30.759	20.8	68.1323	3512.44	0.14929	3512.44	0.14384	3512.44	0.14151	3512.44	0.13041	3512.44	0.14284
18.66	25.1678	23.5688	471.86	18.66	25.6807	18.66	32.1379	20.82	68.1816	3512.54	0.1354	3512.54	0.13855	3512.54	0.14469	3512.54	0.13352	3512.54	0.14236
18.68	35.7923	23.595	482.003	18.68	33.5168	18.68	29.6311	20.84	68.4889	3512.64	0.14261	3512.64	0.14163	3512.64	0.14782	3512.64	0.14645	3512.64	0.15953
18.7	36.9881	23.6213	469.889	18.7	33.8099	18.7	30.7242	20.86	68.1447	3512.74	0.14738	3512.74	0.14978	3512.74	0.12756	3512.74	0.13601	3512.74	0.15847
18.72	38.7554	23.6475	468.089	18.72	33.9888	18.72	29.7031	20.88	65.9785	3512.83	0.15997	3512.83	0.15143	3512.83	0.12295	3512.83	0.14051	3512.83	0.13769
18.74	27.1512	23.6738	483.86	18.74	22.4534	18.74	30.7963	20.9	63.6539	3512.93	0.14658	3512.93	0.15293	3512.93	0.12923	3512.93	0.14009	3512.93	0.13229
18.76	31.604	23.7001	500.918	18.76	27.7752	18.76	31.7752	20.92	65.793	3513.03	0.13827	3513.03	0.17083	3513.03	0.14477	3513.03	0.14387	3513.03	0.14179
18.78	30.7997	23.7263	494.832	18.78	34.2398	18.78	33.6683	20.94	71.3803	3513.13	0.13227	3513.13	0.1578	3513.13	0.14283	3513.13	0.14476	3513.13	0.14082
18.8	35.8811	23.7526	479.66	18.8	33.1615	18.8	31.0472	20.96	72.5692	3513.22	0.13123	3513.22	0.14461	3513.22	0.13844	3513.22	0.14717	3513.22	0.13762
18.82	38.4481	23.7788	477.546	18.82	33.0547	18.82	34.4261	20.98	70.4095	3513.32	0.13148	3513.32	0.14544	3513.32	0.14221	3513.32	0.14853	3513.32	0.14218
18.84	38.8436	23.8051	488.975	18.84	30.0907	18.84	36.4336	21	68.0605	3513.42	0.13539	3513.42	0.15076	3513.42	0.15103	3513.42	0.15172	3513.42	0.14835
18.86	40.382	23.8314	482.746	18.86	32.6696	18.86	27.0124	21.02	67.6298	3513.52	0.13578	3513.52	0.14948	3513.52	0.14979	3513.52	0.14658	3513.52	0.15204
18.88	40.5489	23.8576	486.175	18.88	28.5056	18.88	21.2485	21.04	66.5836	3513.61	0.13775	3513.61	0.15241	3513.61	0.15148	3513.61	0.14361	3513.61	0.14597
18.9	40.0872	23.8839	501.203	18.9	26.6274	18.9	23.0274	21.06	67.8329	3513.71	0.15166	3513.71	0.14629	3513.71	0.14239	3513.71	0.14519	3513.71	0.14348
18.92	34.7111	23.9101	522.946	18.92	19.6062	18.92	31.5491	21.08	71.3941	3513.81	0.15308	3513.81	0.14524	3513.81	0.13871	3513.81	0.13618	3513.81	0.14297
18.94	33.3922	23.9364	514.775	18.94	21.0423	18.94	32.4708	21.1	72.3985	3513.91	0.146	3513.91	0.14585	3513.91	0.13375	3513.91	0.13564	3513.91	0.15093
18.96	32.7589	23.9627	530.432	18.96	24.2497	18.96	33.7926	21.12	68.6045	3514.01	0.15244	3514.01	0.15129	3514.01	0.13936	3514.01	0.14224	3514.01	0.14978
18.98	38.5256	23.9889	552.575	18.98	26.9429	18.98	29.5715	21.14	67.044	3514.1	0.15563	3514.1	0.1611	3514.1	0.13953	3514.1	0.14514	3514.1	0.14743
19	35.4922	24.0152	570.718	19	29.7504	19	28.7789	21.16	72.9236	3514.2	0.13494	3514.2	0.15864	3514.2	0.13479	3514.2	0.15098	3514.2	0.14946
19.02	26.516	24.0414	569.946	19.02	29.9292	19.02	35.0149	21.18	76.2774	3514.3	0.14172	3514.3	0.145	3514.3	0.13793	3514.3	0.15816	3514.3	0.15815
19.04	27.0826	24.0677	588.403	19.04	24.051	19.04	35.5938	21.2	69.6785	3514.4	0.15329	3514.4	0.14576	3514.4	0.1406	3514.4	0.13945	3514.4	0.14951
19.06	35.9348	24.094	592.632	19.06	31.2013	19.06	32.8013	21.22	64.8054	3514.49	0.14982	3514.49	0.14376	3514.49	0.12954	3514.49	0.13209	3514.49	0.15234
19.08	36.9584	24.1202	581.375	19.08	36.4659	19.08	25.1516	21.24	69.3641	3514.59	0.14314	3514.59	0.15206	3514.59	0.13326	3514.59	0.13779	3514.59	0.16105
19.1	33.8677	24.1465	578.775	19.1	37.3305	19.1	30.4733	21.26	74.6673	3514.69	0.1457	3514.69	0.14985	3514.69	0.14692	3514.69	0.14155	3514.69	0.14606
19.12	40.8913	24.1728	592.66	19.12	30.7665	19.12	31.6237	21.28	76.7737	3514.79	0.1536	3514.79	0.14925	3514.79	0.13773	3514.79	0.14386	3514.79	0.14597
19.14	46.5434	24.199	599.946	19.14	38.5454	19.14	36.1454	21.3	78.1732	3514.89	0.14815	3514.89	0.15632	3514.89	0.14224	3514.89	0.13699	3514.89	0.15076
19.16	40.0811	24.2253	571.346	19.16	34.9528	19.16	29.2957	21.32	82.0168	3514.98	0.14378	3514.98	0.15733	3514.98	0.15316	3514.98	0.14295	3514.98	0.16151
19.18	32.6474	24.2515	557.06	19.18	34.6174	19.18	33.4175	21.34	83.1306	3515.08	0.137	3515.08	0.1587	3515.08	0.15453	3515.08	0.14611	3515.08	0.15617
19.2	30.528	24.2778	543.232	19.2	34.6249	19.2	37.6535	21.36	86.2657	3515.18	0.14833	3515.18	0.16098	3515.18	0.14991	3515.18	0.14091	3515.18	0.14464
19.22	34.4656	24.3041	532.86	19.22	38.7467	19.22	41.3752	21.38	84.9027	3515.28	0.1453	3515.28	0.15436	3515.28	0.1467	3515.28	0.14942	3515.28	0.14135
19.24	31.089	24.3303	524.546	19.24	38.9255	19.24	36.5827	21.4	81.9822	3515.37	0.14398	3515.37	0.14685	3515.37	0.13833	3515.37	0.15313	3515.37	0.13765
19.26	30.2265	24.3566	527.975	19.26	39.0473	19.26	32.2473	21.42	80.6569	3515.47	0.14807	3515.47	0.14012	3515.47	0.13332	3515.47	0.14644	3515.47	0.143
19.28	34.507	24.3828	543.832	19.28	36.3119	19.28	37.3976	21.44	83.7037	3515.57	0.14069	3515.57	0.14018	3515.57	0.12976	3515.57	0.14513	3515.57	0.14779
19.3	39.1302	24.4091	542.089	19.3	34.0336	19.3	41.8622	21.46	82.4926	3515.67	0.13922	3515.67	0.14059	3515.67	0.13009	3515.67	0.12803	3515.67	0.14606
19.32	34.4391	24.4353	556.946	19.32	37.8696	19.32	42.0982	21.48	81.4644	3515.77	0.14045	3515.77	0.14103	3515.77	0.13692	3515.77	0.14033	3515.77	0.13768
19.34	34.6051	24.4616	553.66	19.34	33.6485	19.34	32.9057	21.5	84.7937	3515.86	0.14108	3515.86	0.13931	3515.86	0.14826	3515.86	0.14603	3515.86	0.14549
19.36	37.3997	24.4879	551.546	19.36	32.7417	19.36	30.5703	21.52	87.901	3515.96	0.1367	3515.96	0.12415	3515.96	0.15214	3515.96	0.1421	3515.96	0.15297
19.38	37.7942	24.5141	546.775	19.38	31.3777	19.38	35.2634	21.54	81.2842	3516.06	0.13517	3516.06	0.11457	3516.06	0.14825	3516.06	0.13597	3516.06	0.14727
19.4	33.7886	24.5404	551.403	19.4	32.8709	19.4	40.6995	21.56	77.5751	3516.16	0.13048	3516.16	0.12824	3516.16	0.14207	3516.16	0.14654	3516.16	0.14067
19.42	36.926	24.5667	574.232	19.42	35.4498	19.42	42.2498	21.58	80.3379	3516.25	0.1419	3516.25	0.13894	3516.25	0.13915	3516.25	0.15023	3516.25	0.13039
19.44	40.8061	24.5929	582.546	19.44	35.4001	19.44	46.5429	21.6	88.1537	3516.35	0.15358	3516.35	0.15227	3516.35	0.14901	3516.35	0.14403	3516.35	0.12746
19.46	39.7719	24.6192	580.489	19.46	35.5218	19.46	44.8933	21.62	87.7916	3516.45	0.15129	3516.45	0.14611	3516.45	0.15195	3516.45	0.13961	3516.45	0.13272
19.48	36.9663	24.6454	578.66	19.48	37.3007	19.48	40.615	21.64	86.9103	3516.55	0.14641	3516.55	0.13692	3516.55	0.14159	3516.55	0.14328	3516.55	0.13626
19.5	32.332	24.6717	600.032	19.5	39.251	19.5	38.2796	21.66	84.0453	3516.65	0.14757	3516.65	0.13891	3516.65	0.14533	3516.65	0.14237	3516.65	0.13405
19.52	37.1834	24.698	597.003	19.52	34.4014	19.52	35.6013	21.68	86.5028	3516.74	0.14735	3516.74	0.14591	3516.74	0.14168	3516.74	0.13764	3516.74	0.13617
19.54	41.0063	24.7242	567.032	19.54	34.2374	19.54	38.9802	21.7	90.9276	3516.84	0.15057	3516.84	0.15519	3516.84	0.15324	3516.84	0.141	3516.84	0.14193
19.56	41.8005	24.7505	557.489	19.56	36.302	19.56	36.7591	21.72	97.3704	3516.94	0.15503	3516.94	0.148	3516.94	0.14146	3516.94	0.14194	3516.94	0.13629
19.58	37.7375	24.7767	583.689	19.58	36.538	19.58	37.0523	21.74	97.0687	3517.04	0.14324	3517.04	0.13372	3517.04	0.14594	3517.04	0.13888	3517.04	0.12879
19.6	39.7317	24.803	595.318	19.6	30.6597	19.6	35.0026	21.76	93.2421	3517.13	0.14232	3517.13	0.12695	3517.13	0.14364	3517.13	0.14087	3517.13	0.12911
19.62	45.8402	24.8293	587.032	19.62	35.81	19.62	34.2672	21.78	96.4751	3517.23	0.14436	3517.23	0.13835	3517.23	0.14147	3517.23	0.14161	3517.23	0.12886
19.64	41.8342	24.8555	595.203	19.64	35.3032	19.64	29.0746	21.8	105.274	3517.33	0.14099	3517.33	0.13903	3517.33	0.14017	3517.33	0.14453	3517.33	0.13454
19.66	40.9712	24.8818	616.375	19.66	35.425	19.66	30.9678	21.82	110.894	3517.43	0.14124	3517.43	0.14914	3517.43	0.14181	3517.43	0.14127	3517.43	0.1381
19.68	36.9081	24.908	622.318	19.68	26.061	19.68	38.4038	21.84	107.977	3517.52	0.13963	3517.52	0.15112	3517.52	0.13815	3517.52	0.14461	3517.52	0.14381
19.7	37.245	24.9343	597.375	19.7	33.497	19.7	34.0684	21.86	107.964	3517.62	0.14643	3517.62	0.13816	3517.62	0.13806	3517.62	0.14436	3517.62	0.13794
19.72	37.9247	24.9606	580.232	19.72	33.1616	19.72	38.1902	21.88	109.597	3517.72	0.15229	3517.72	0.13918	3517.72	0.13904	3517.72	0.14523	3517.72	0.13581
19.74	36.4329	24.9868	572.46	19.74	35.7405	19.74	46.3119	21.9	108.033	3517.82	0.1501	3517.82	0.14016	3517.82	0.14645	3517.82	0.14581	3517.82	0.1359
19.76	34.3126	25.0131	561.118	19.76	37.1194	19.76	49.5194	21.92	103.506	3517.92	0.15359	3517.92	0.15213	3517.92	0.14803	3517.92	0.13808	3517.92	0.14532
19.78	30.7065	25.0393	555.032	19.78	39.5268	19.78	41.984	21.94	108.948	3518.01	0.15567	3518.01	0.16718	3518.01	0.14896	3518.01	0.14915	3518.01	0.14894
19.8	35.0432	25.0656	552.546	19.8	34.4488	19.8	40.4488	21.96	123.685	3518.11	0.15191	3518.11	0.16498	3518.11	0.15313	3518.11	0.15338	3518.11	0.14606
19.82	38.8657	25.0919	551.175	19.82	31.1994	19.82	40.7422	21.98	130.22	3518.21	0.14488	3518.21	0.15007	3518.21	0.14932	3518.21	0.15251	3518.21	0.14435
19.84	46.8595	25.1181	534.003	19.84	38.1735	19.84	40.002	22	121.582	3518.31	0.14362	3518.31	0.15807	3518.31	0.1452	3518.31	0.13199	3518.31	0.14467
19.86	50.2819	25.1444	513.775	19.86	43.2556	19.86	37.1413	22.02	111.992	3518.4	0.15252	3518.4	0.15849	3518.4	0.14178	3518.4	0.1317	3518.4	0.15032
19.88	42.7328	25.1706	506.86	19.88	47.5341	19.88	35.877	22.04	109.882	3518.5	0.15938	3518.5	0.15945	3518.5	0.1481	3518.5	0.14699	3518.5	0.14892
19.9	37.7551	25.1969	506.032	19.9	40.7279	19.9	38.5565	22.06	111.293	3518.6	0.15637	3518.6	0.15412	3518.6	0.15219	3518.6	0.15552	3518.6	0.14251
19.92	30.1489	25.2232	513.032	19.92	38.5503	19.92	37.5217	22.08	106.217	3518.7	0.16215	3518.7	0.15707	3518.7	0.14919	3518.7	0.15241	3518.7	0.14442
19.94	32.5426	25.2494	505.546	19.94	35.7441	19.94	35.7441	22.1	103.208	3518.8	0.14769	3518.8	0.15187	3518.8	0.13567	3518.8	0.15369	3518.8	0.13556
19.96	37.7934	25.2757	507.946	19.96	46.8808	19.96	35.8522	22.12	103.886	3518.89	0.14383	3518.89	0.1449	3518.89	0.14228	3518.89	0.13735	3518.89	0.12899
19.98	49.3299	25.302	520.06	19.98	50.8174	19.98	42.9317	22.14	113.763	3518.99	0.1406	3518.99	0.14451	3518.99	0.14061	3518.99	0.13559	3518.99	0.13256
20	52.1807	25.3282	511.575	20	50.8112	20	45.2112	22.16	118.35	3519.09	0.1467	3519.09	0.13291	3519.09	0.1479	3519.09	0.13975	3519.09	0.13724
20.02	51.0314	25.3545	498.089	20.02	47.0336	20.02	49.205	22.18	114.672	3519.19	0.15918	3519.19	0.13873	3519.19	0.14458	3519.19	0.1526	3519.19	0.13309
20.04	41.025	25.3807	501.518	20.04	48.1131	20.04	49.3703	22.2	103.126	3519.28	0.16134	3519.28	0.14517	3519.28	0.1406	3519.28	0.15611	3519.28	0.13369
20.06	39.59	25.407	519.518	20.06	45.5355	20.06	47.5355	22.22	97.1368	3519.38	0.16775	3519.38	0.13702	3519.38	0.14018	3519.38	0.1507	3519.38	0.14401
20.08	41.4121	25.4333	543.003	20.08	44.0436	20.08	39.1864	22.24	96.2329	3519.48	0.15067	3519.48	0.13511	3519.48	0.14564	3519.48	0.15781	3519.48	0.14003
20.1	45.9199	25.4595	544.889	20.1	42.7231	20.1	39.866	22.26	99.3568	3519.58	0.14129	3519.58	0.14392	3519.58	0.14626	3519.58	0.14485	3519.58	0.13867
20.12	41.4563	25.4858	554.832	20.12	46.4883	20.12	44.4312	22.28	103.612	3519.68	0.13033	3519.68	0.13668	3519.68	0.14821	3519.68	0.15409	3519.68	0.13623
20.14	38.2497	25.512	545.975	20.14	45.625	20.14	46.4821	22.3	103.054	3519.77	0.13843	3519.77	0.13378	3519.77	0.14525	3519.77	0.15452	3519.77	0.12308
20.16	34.0146	25.5383	545.489	20.16	44.7617	20.16	49.2188	22.32	94.7122	3519.87	0.13985	3519.87	0.14441	3519.87	0.14354	3519.87	0.15405	3519.87	0.12588
20.18	32.9224	25.5646	534.575	20.18	41.784	20.18	49.1555	22.34	89.5635	3519.97	0.13346	3519.97	0.14273	3519.97	0.14181	3519.97	0.15738	3519.97	0.13961
20.2	38.8015	25.5908	540.203	20.2	46.8064	20.2	54.0064	22.36	92.849	3520.07	0.12467	3520.07	0.14495	3520.07	0.14873	3520.07	0.15507	3520.07	0.13951
20.22	50.3377	25.6171	532.118	20.22	46.0573	20.22	51.7145	22.38	93.9517	3520.16	0.13474	3520.16	0.14267	3520.16	0.14052	3520.16	0.15115	3520.16	0.14129
20.24	50.2168	25.6433	513.832	20.24	42.8511	20.24	54.3368	22.4	84.3197	3520.26	0.14518	3520.26	0.13688	3520.26	0.13805	3520.26	0.14195	3520.26	0.14412
20.26	38.8959	25.6696	512.003	20.26	42.1021	20.26	50.9592	22.42	76.2665	3520.36	0.14093	3520.36	0.12498	3520.36	0.14096	3520.36	0.13567	3520.36	0.14134
20.28	36.5463	25.6959	521.203	20.28	47.8102	20.28	52.153	22.44	78.0075	3520.46	0.13995	3520.46	0.13504	3520.46	0.14143	3520.46	0.13463	3520.46	0.14489
20.3	39.2825	25.7221	520.06	20.3	41.404	20.3	57.0611	22.46	83.8579	3520.56	0.14568	3520.56	0.14256	3520.56	0.14865	3520.56	0.13995	3520.56	0.14267
20.32	42.1901	25.7484	499.66	20.32	38.8835	20.32	55.7978	22.48	84.812	3520.65	0.14257	3520.65	0.14753	3520.65	0.14943	3520.65	0.13451	3520.65	0.14378
20.34	37.6691	25.7746	498.032	20.34	41.9059	20.34	53.3916	22.5	88.3866	3520.75	0.14405	3520.75	0.15426	3520.75	0.14802	3520.75	0.13151	3520.75	0.1376
20.36	48.8052	25.8009	494.918	20.36	49.4425	20.36	47.2139	22.52	93.135	3520.85	0.14715	3520.85	0.14785	3520.85	0.14659	3520.85	0.13355	3520.85	0.13406
20.38	47.427	25.8272	487.718	20.38	43.2077	20.38	52.6935	22.54	94.1886	3520.95	0.15675	3520.95	0.1371	3520.95	0.14215	3520.95	0.14423	3520.95	0.13401
20.4	48.1059	25.8534	473.518	20.4	45.5444	20.4	52.5158	22.56	89.3403	3521.04	0.14788	3521.04	0.13784	3521.04	0.13937	3521.04	0.15463	3521.04	0.14205
20.42	43.9277	25.8797	484.032	20.42	46.8525	20.42	49.9954	22.58	87.4177	3521.14	0.1333	3521.14	0.14707	3521.14	0.13957	3521.14	0.13986	3521.14	0.14985
20.44	49.7495	25.9059	497.746	20.44	51.932	20.44	51.2463	22.6	84.9073	3521.24	0.13364	3521.24	0.15139	3521.24	0.13739	3521.24	0.12533	3521.24	0.15076
20.46	49.7998	25.9322	500.032	20.46	49.8687	20.46	52.3258	22.62	81.961	3521.34	0.13491	3521.34	0.14375	3521.34	0.14466	3521.34	0.13012	3521.34	0.14256
20.48	52.5929	25.9585	484.146	20.48	53.5196	20.48	56.7196	22.64	80.8074	3521.43	0.14376	3521.43	0.13674	3521.43	0.14846	3521.43	0.13007	3521.43	0.14542
20.5	53.6146	25.9847	480.203	20.5	50.4277	20.5	53.5706	22.66	82.9288	3521.53	0.12927	3521.53	0.13756	3521.53	0.15105	3521.53	0.13067	3521.53	0.15172
20.52	51.4935	26.011	479.889	20.52	49.7358	20.52	58.4787	22.68	87.6903	3521.63	0.12333	3521.63	0.14292	3521.63	0.15423	3521.63	0.1282	3521.63	0.15386
20.54	47.3723	26.0373	493.746	20.54	54.301	20.54	62.1296	22.7	90.2672	3521.73	0.12466	3521.73	0.15001	3521.73	0.14908	3521.73	0.12135	3521.73	0.15348
20.56	50.3368	26.0635	494.346	20.56	56.8091	20.56	67.2091	22.72	88.756	3521.83	0.12946	3521.83	0.15949	3521.83	0.14592	3521.83	0.12228	3521.83	0.1483
20.58	56.4442	26.0898	487.975	20.58	53.66	20.58	60.5743	22.74	80.8334	3521.92	0.143	3521.92	0.16472	3521.92	0.14172	3521.92	0.1416	3521.92	0.12397
20.6	57.2944	26.116	474.032	20.6	46.4539	20.6	60.5681	22.76	77.4153	3522.02	0.14902	3522.02	0.15628	3522.02	0.13934	3522.02	0.1439	3522.02	0.12632
20.62	54.8302	26.1423	477.546	20.62	50.5619	20.62	58.5619	22.78	81.411	3522.12	0.14695	3522.12	0.14729	3522.12	0.14585	3522.12	0.14057	3522.12	0.12758
20.64	57.3376	26.1685	487.66	20.64	50.2129	20.64	62.8986	22.8	89.4002	3522.22	0.14156	3522.22	0.13979	3522.22	0.15143	3522.22	0.13932	3522.22	0.12182
20.66	58.0163	26.1948	489.518	20.66	50.0924	20.66	61.3495	22.82	89.9494	3522.31	0.15086	3522.31	0.14394	3522.31	0.14245	3522.31	0.13254	3522.31	0.13335
20.68	54.695	26.2211	495.546	20.68	52.3148	20.68	59.9719	22.84	83.5876	3522.41	0.15634	3522.41	0.15004	3522.41	0.13405	3522.41	0.1324	3522.41	0.13924
20.7	48.4023	26.2473	505.889	20.7	51.3372	20.7	54.2514	22.86	75.8724	3522.51	0.15077	3522.51	0.14747	3522.51	0.13094	3522.51	0.14146	3522.51	0.14084
20.72	44.9095	26.2736	506.689	20.72	48.4738	20.72	48.1309	22.88	72.2828	3522.61	0.14906	3522.61	0.14623	3522.61	0.13639	3522.61	0.15115	3522.61	0.13798
20.74	51.4168	26.2998	505.66	20.74	50.7533	20.74	52.1819	22.9	73.5781	3522.71	0.14339	3522.71	0.14645	3522.71	0.13859	3522.71	0.14132	3522.71	0.13971
20.76	58.0383	26.3261	514.575	20.76	51.6614	20.76	58.9757	22.92	76.9469	3522.8	0.13199	3522.8	0.14905	3522.8	0.14658	3522.8	0.13663	3522.8	0.14248
20.78	60.7169	26.3524	516.403	20.78	49.3124	20.78	66.2838	22.94	76.9851	3522.9	0.12971	3522.9	0.14602	3522.9	0.15231	3522.9	0.12518	3522.9	0.14517
20.8	51.2813	26.3786	513.346	20.8	46.2776	20.8	67.5347	22.96	75.4625	3523	0.14312	3523	0.14033	3523	0.14036	3523	0.13422	3523	0.14548
20.82	54.0742	26.4049	512.689	20.82	51.7571	20.82	68.5	22.98	76.5113	3523.1	0.15462	3523.1	0.15215	3523.1	0.13209	3523.1	0.13844	3523.1	0.13828
20.84	61.9528	26.4312	503.86	20.84	49.1223	20.84	67.9795	23	78.9674	3523.19	0.15618	3523.19	0.14838	3523.19	0.13677	3523.19	0.13641	3523.19	0.14507
20.86	69.3742	26.4574	497.889	20.86	43.9733	20.86	68.4876	23.02	84.8228	3523.29	0.13507	3523.29	0.14896	3523.29	0.1382	3523.29	0.14533	3523.29	0.15555
20.88	62.51	26.4837	502.975	20.88	38.1385	20.88	66.5957	23.04	94.3777	3523.39	0.13683	3523.39	0.13953	3523.39	0.14348	3523.39	0.13695	3523.39	0.14828
20.9	60.6743	26.5099	502.089	20.9	40.018	20.9	62.8752	23.06	99.7939	3523.49	0.13647	3523.49	0.14829	3523.49	0.13532	3523.49	0.13198	3523.49	0.14433
20.92	63.41	26.5362	489.546	20.92	46.469	20.92	65.0975	23.08	98.3235	3523.59	0.14314	3523.59	0.13967	3523.59	0.13965	3523.59	0.13728	3523.59	0.14559
20.94	64.5457	26.5625	484.489	20.94	50.5199	20.94	71.9485	23.1	99.1551	3523.68	0.14522	3523.68	0.14657	3523.68	0.13534	3523.68	0.14173	3523.68	0.14026
20.96	57.1671	26.5887	478.46	20.96	49.028	20.96	73.9994	23.12	99.8758	3523.78	0.13169	3523.78	0.14502	3523.78	0.12771	3523.78	0.14256	3523.78	0.14509
20.98	55.0456	26.615	470.518	20.98	43.7647	20.98	68.4504	23.14	92.216	3523.88	0.12727	3523.88	0.14546	3523.88	0.12389	3523.88	0.15288	3523.88	0.14534
21	64.4098	26.6412	464.803	21	48.787	21	69.187	23.16	83.7448	3523.98	0.14148	3523.98	0.1603	3523.98	0.1435	3523.98	0.15277	3523.98	0.14305
21.02	66.9169	26.6675	463.06	21.02	57.7523	21.02	67.238	23.18	86.1112	3524.07	0.14905	3524.07	0.14872	3524.07	0.15065	3524.07	0.15269	3524.07	0.14634
21.04	67.9383	26.6938	461.546	21.04	63.6318	21.04	66.7746	23.2	95.16	3524.17	0.1486	3524.17	0.14132	3524.17	0.14611	3524.17	0.1421	3524.17	0.1417
21.06	62.3882	26.72	468.032	21.06	58.0827	21.06	67.397	23.22	98.4651	3524.27	0.15157	3524.27	0.1398	3524.27	0.14643	3524.27	0.15309	3524.27	0.13683
21.08	71.0667	26.7463	475.432	21.08	55.1622	21.08	70.9337	23.24	92.9604	3524.37	0.14446	3524.37	0.13369	3524.37	0.14174	3524.37	0.1447	3524.37	0.12838
21.1	71.7452	26.7725	488.432	21.1	50.2418	21.1	74.1275	23.26	88.2607	3524.47	0.14758	3524.47	0.12987	3524.47	0.13737	3524.47	0.14718	3524.47	0.13265
21.12	69.1665	26.7988	499.06	21.12	46.5213	21.12	68.3498	23.28	92.8572	3524.56	0.1435	3524.56	0.13265	3524.56	0.13702	3524.56	0.13512	3524.56	0.13266
21.14	65.6164	26.8251	501.632	21.14	50.0008	21.14	65.1436	23.3	102.321	3524.66	0.14881	3524.66	0.14509	3524.66	0.13763	3524.66	0.13387	3524.66	0.14069
21.16	60.8091	26.8513	501.603	21.16	52.0517	21.16	73.0803	23.32	106.219	3524.76	0.1571	3524.76	0.14906	3524.76	0.12963	3524.76	0.13564	3524.76	0.13712
21.18	60.9161	26.8776	512.06	21.18	56.2741	21.18	78.5598	23.34	106.947	3524.86	0.16034	3524.86	0.1402	3524.86	0.13004	3524.86	0.13493	3524.86	0.13582
21.2	56.6803	26.9038	524.518	21.2	51.5822	21.2	69.8108	23.36	107.821	3524.95	0.14434	3524.95	0.1397	3524.95	0.13596	3524.95	0.13225	3524.95	0.14861
21.22	67.8159	26.9301	525.232	21.22	56.8331	21.22	61.6903	23.38	111.314	3525.05	0.1433	3525.05	0.14303	3525.05	0.15062	3525.05	0.14169	3525.05	0.15294
21.24	67.18	26.9564	524.175	21.24	59.2269	21.24	70.5984	23.4	113.625	3525.15	0.1444	3525.15	0.14284	3525.15	0.14206	3525.15	0.14329	3525.15	0.14695
21.26	66.5441	26.9826	525.775	21.26	62.5922	21.26	76.5922	23.42	114.633	3525.25	0.15065	3525.25	0.14755	3525.25	0.13591	3525.25	0.13674	3525.25	0.14174
21.28	62.3654	27.0089	516.175	21.28	61.7288	21.28	74.1288	23.44	109.741	3525.35	0.14771	3525.35	0.1493	3525.35	0.13199	3525.35	0.13204	3525.35	0.14614
21.3	72.4724	27.0352	511.746	21.3	60.694	21.3	80.1226	23.46	105.456	3525.44	0.14943	3525.44	0.15624	3525.44	0.13726	3525.44	0.13113	3525.44	0.15168
21.32	76.2365	27.0614	513.232	21.32	62.5164	21.32	80.6307	23.48	107.283	3525.54	0.15076	3525.54	0.15184	3525.54	0.15171	3525.54	0.1386	3525.54	0.14297
21.34	68.572	27.0877	511.175	21.34	64.7959	21.34	84.4531	23.5	111.592	3525.64	0.1512	3525.64	0.14044	3525.64	0.14722	3525.64	0.15048	3525.64	0.12774
21.36	61.8218	27.1139	496.66	21.36	59.7612	21.36	84.2183	23.52	109.835	3525.74	0.15367	3525.74	0.15268	3525.74	0.1473	3525.74	0.14753	3525.74	0.13789
21.38	64.5574	27.1402	498.918	21.38	58.0407	21.38	87.9835	23.54	106.16	3525.83	0.14623	3525.83	0.1515	3525.83	0.13793	3525.83	0.15038	3525.83	0.14457
21.4	77.0072	27.1665	495.118	21.4	58.5488	21.4	79.9202	23.56	108.125	3525.93	0.14251	3525.93	0.14117	3525.93	0.14522	3525.93	0.14096	3525.93	0.14976
21.42	84.0284	27.1927	484.346	21.42	59.914	21.42	80.1426	23.58	113.775	3526.03	0.14962	3526.03	0.12811	3526.03	0.14801	3526.03	0.13635	3526.03	0.13683
21.44	88.5925	27.219	470.318	21.44	67.8507	21.44	84.7078	23.6	117.429	3526.13	0.14296	3526.13	0.13501	3526.13	0.15066	3526.13	0.14192	3526.13	0.12268
21.46	82.4137	27.2452	479.946	21.46	77.5588	21.46	83.673	23.62	120.112	3526.22	0.13322	3526.22	0.13982	3526.22	0.15402	3526.22	0.13636	3526.22	0.13183
21.48	86.0063	27.2715	491.832	21.48	76.6954	21.48	78.8097	23.64	125.391	3526.32	0.14006	3526.32	0.14482	3526.32	0.15585	3526.32	0.14091	3526.32	0.13145
21.5	84.9133	27.2978	506.375	21.5	71.0321	21.5	85.6606	23.66	132.941	3526.42	0.14134	3526.42	0.14042	3526.42	0.15703	3526.42	0.14644	3526.42	0.14886
21.52	84.3345	27.324	491.946	21.52	71.1402	21.52	88.7973	23.68	138.037	3526.52	0.14428	3526.52	0.13958	3526.52	0.14422	3526.52	0.13669	3526.52	0.15406
21.54	76.3271	27.3503	475.489	21.54	71.7625	21.54	82.9054	23.7	136.1	3526.62	0.14498	3526.62	0.13747	3526.62	0.137	3526.62	0.13867	3526.62	0.1449
21.56	81.4626	27.3765	469.403	21.56	66.5563	21.56	73.1278	23.72	129.895	3526.71	0.14029	3526.71	0.1421	3526.71	0.13663	3526.71	0.1399	3526.71	0.14337
21.58	83.9695	27.4028	475.375	21.58	73.3501	21.58	83.5216	23.74	129.024	3526.81	0.13757	3526.81	0.1429	3526.81	0.14718	3526.81	0.13586	3526.81	0.14231
21.6	84.4764	27.4291	479.518	21.6	75.7439	21.6	86.2582	23.76	130.691	3526.91	0.13624	3526.91	0.15332	3526.91	0.15807	3526.91	0.14095	3526.91	0.14073
21.62	87.269	27.4553	486.918	21.62	74.1949	21.62	90.652	23.78	131.786	3527.01	0.13478	3527.01	0.14493	3527.01	0.15391	3527.01	0.14155	3527.01	0.14656
21.64	84.4617	27.4816	481.46	21.64	68.5887	21.64	83.903	23.8	128.454	3527.1	0.14134	3527.1	0.14411	3527.1	0.14954	3527.1	0.13811	3527.1	0.14419
21.66	76.2828	27.5078	471.318	21.66	68.4682	21.66	86.5825	23.82	135	3527.2	0.14423	3527.2	0.14938	3527.2	0.14586	3527.2	0.142	3527.2	0.15478
21.68	81.4183	27.5341	470.232	21.68	70.3477	21.68	84.1763	23.84	145.012	3527.3	0.14794	3527.3	0.15302	3527.3	0.13541	3527.3	0.15118	3527.3	0.15387
21.7	90.4967	27.5604	479.289	21.7	66.6272	21.7	91.7701	23.86	155.847	3527.4	0.14937	3527.4	0.14879	3527.4	0.1418	3527.4	0.14782	3527.4	0.14866
21.72	96.1464	27.5866	473.089	21.72	63.1925	21.72	97.3067	23.88	151.631	3527.5	0.15945	3527.5	0.14712	3527.5	0.14538	3527.5	0.14653	3527.5	0.146
21.74	87.2247	27.6129	467.489	21.74	69.4148	21.74	98.5577	23.9	144.423	3527.59	0.14407	3527.59	0.16145	3527.59	0.1513	3527.59	0.13129	3527.59	0.14736
21.76	94.1888	27.6391	472.089	21.76	70.5515	21.76	92.5515	23.92	143.439	3527.69	0.13901	3527.69	0.15813	3527.69	0.15185	3527.69	0.1338	3527.69	0.14103
21.78	91.4957	27.6654	467.346	21.78	75.8024	21.78	93.6881	23.94	150.715	3527.79	0.14251	3527.79	0.15168	3527.79	0.15298	3527.79	0.14863	3527.79	0.13925
21.8	88.4026	27.6917	456.803	21.8	78.5391	21.8	108.311	23.96	148.961	3527.89	0.14047	3527.89	0.1523	3527.89	0.14949	3527.89	0.15019	3527.89	0.13707
21.82	85.538	27.7179	447.175	21.82	90.8186	21.82	110.247	23.98	134.594	3527.98	0.14123	3527.98	0.15104	3527.98	0.13487	3527.98	0.1449	3527.98	0.12847
21.84	88.3306	27.7442	457.289	21.84	86.4124	21.84	108.755	24	124.268	3528.08	0.14141	3528.08	0.1376	3528.08	0.13897	3528.08	0.14084	3528.08	0.12695
21.86	84.3804	27.7704	454.003	21.86	87.3205	21.86	105.549	24.02	123.88	3528.18	0.14653	3528.18	0.14757	3528.18	0.14653	3528.18	0.14105	3528.18	0.13141
21.88	79.0016	27.7967	457.489	21.88	87.8286	21.88	111.429	24.04	132.95	3528.28	0.14893	3528.28	0.15361	3528.28	0.16016	3528.28	0.14261	3528.28	0.13631
21.9	72.537	27.823	452.975	21.9	97.0224	21.9	109.022	24.06	139.592	3528.38	0.15324	3528.38	0.14055	3528.38	0.15034	3528.38	0.14595	3528.38	0.14133
21.92	79.2154	27.8492	462.203	21.92	89.359	21.92	102.33	24.08	150.723	3528.47	0.15639	3528.47	0.14014	3528.47	0.14868	3528.47	0.14999	3528.47	0.14606
21.94	87.8937	27.8755	453.832	21.94	96.0386	21.94	106.896	24.1	163.073	3528.57	0.1514	3528.57	0.12978	3528.57	0.14733	3528.57	0.1403	3528.57	0.14568
21.96	96.8577	27.9017	453.918	21.96	100.318	21.96	124.547	24.12	177.829	3528.67	0.144	3528.67	0.12645	3528.67	0.14465	3528.67	0.14079	3528.67	0.14751
21.98	85.3075	27.928	451.518	21.98	99.569	21.98	133.169	24.14	180.788	3528.77	0.14604	3528.77	0.13543	3528.77	0.14716	3528.77	0.15129	3528.77	0.14755
22	76.3287	27.9543	457.603	22	86.3057	22	120.706	24.16	172.569	3528.86	0.15114	3528.86	0.13402	3528.86	0.14856	3528.86	0.14952	3528.86	0.13938
22.02	73.2927	27.9805	462.06	22.02	86.2992	22.02	109.499	24.18	159.172	3528.96	0.13544	3528.96	0.14109	3528.96	0.15261	3528.96	0.15189	3528.96	0.14358
22.04	75.4568	28.0068	476.546	22.04	93.2075	22.04	111.665	24.2	151.349	3529.06	0.12962	3529.06	0.14613	3529.06	0.14411	3529.06	0.14526	3529.06	0.14378
22.06	75.2208	28.033	484.432	22.06	86.8062	22.06	110.235	24.22	159.403	3529.16	0.13523	3529.16	0.13076	3529.16	0.13741	3529.16	0.14062	3529.16	0.14812
22.08	77.5563	28.0593	475.318	22.08	76.41	22.08	109.039	24.24	169.805	3529.26	0.14105	3529.26	0.13009	3529.26	0.13998	3529.26	0.1397	3529.26	0.14405
22.1	73.8918	28.0856	473.403	22.1	73.2734	22.1	99.5591	24.26	179.37	3529.35	0.14879	3529.35	0.15432	3529.35	0.15148	3529.35	0.13957	3529.35	0.14276
22.12	79.8844	28.1118	476.603	22.12	83.9646	22.12	106.193	24.28	174.158	3529.45	0.14856	3529.45	0.15562	3529.45	0.15343	3529.45	0.15163	3529.45	0.15193
22.14	80.7913	28.1381	468.803	22.14	89.6273	22.14	110.77	24.3	170.679	3529.55	0.15535	3529.55	0.1419	3529.55	0.14809	3529.55	0.16259	3529.55	0.14439
22.16	83.4125	28.1643	450.746	22.16	87.2328	22.16	122.033	24.32	167.663	3529.65	0.15851	3529.65	0.13153	3529.65	0.13778	3529.65	0.15682	3529.65	0.15128
22.18	77.1766	28.1906	453.889	22.18	84.0955	22.18	113.81	24.34	169.09	3529.74	0.14866	3529.74	0.12798	3529.74	0.13793	3529.74	0.14265	3529.74	0.13715
22.2	76.8835	28.2169	467.032	22.2	79.7582	22.2	102.901	24.36	168.322	3529.84	0.1354	3529.84	0.13428	3529.84	0.13572	3529.84	0.15477	3529.84	0.14178
22.22	77.4476	28.2431	466.232	22.22	78.6209	22.22	96.0494	24.38	169.407	3529.94	0.12748	3529.94	0.14543	3529.94	0.13414	3529.94	0.1487	3529.94	0.13516
22.24	77.7831	28.2694	452.746	22.24	82.7978	22.24	97.3693	24.4	175.365	3530.04	0.13717	3530.04	0.13398	3530.04	0.13303	3530.04	0.13864	3530.04	0.13068
22.26	82.3472	28.2957	443.318	22.26	85.7177	22.26	98.2891	24.42	173.553	3530.13	0.13916	3530.13	0.13253	3530.13	0.13489	3530.13	0.14125	3530.13	0.13598
22.28	76.9684	28.3219	444.632	22.28	81.9518	22.28	103.495	24.44	166.791	3530.23	0.14306	3530.23	0.1463	3530.23	0.14094	3530.23	0.13216	3530.23	0.14343
22.3	77.304	28.3482	445.203	22.3	79.043	22.3	105.214	24.46	162.975	3530.33	0.13597	3530.33	0.14186	3530.33	0.14157	3530.33	0.14576	3530.33	0.1354
22.32	72.7823	28.3744	449.632	22.32	78.1914	22.32	94.3057	24.48	167.585	3530.43	0.12945	3530.43	0.13541	3530.43	0.14641	3530.43	0.15917	3530.43	0.13172
22.34	68.375	28.4007	447.632	22.34	78.8827	22.34	86.8255	24.5	178.024	3530.53	0.13697	3530.53	0.12956	3530.53	0.14194	3530.53	0.14688	3530.53	0.14546
22.36	71.9105	28.427	446.46	22.36	76.2596	22.36	94.0882	24.52	186.58	3530.62	0.15385	3530.62	0.13654	3530.62	0.14058	3530.62	0.14313	3530.62	0.15624
22.38	80.4746	28.4532	442.26	22.38	73.4652	22.38	95.4652	24.54	188.721	3530.72	0.14575	3530.72	0.13878	3530.72	0.14424	3530.72	0.1338	3530.72	0.14948
22.4	90.1245	28.4795	451.375	22.4	74.6136	22.4	84.785	24.56	182.661	3530.82	0.13964	3530.82	0.15368	3530.82	0.14384	3530.82	0.12536	3530.82	0.15235
22.42	82.9172	28.5057	461.346	22.42	68.7334	22.42	73.5334	24.58	182.1	3530.92	0.14217	3530.92	0.15555	3530.92	0.14125	3530.92	0.13582	3530.92	0.14479
22.44	73.1956	28.532	461.175	22.44	65.5961	22.44	78.6246	24.6	186.286	3531.01	0.14715	3531.01	0.14839	3531.01	0.15305	3531.01	0.13496	3531.01	0.1435
22.46	60.5597	28.5583	447.775	22.46	64.173	22.46	85.0873	24.62	186.96	3531.11	0.15198	3531.11	0.14031	3531.11	0.14789	3531.11	0.14056	3531.11	0.15047
22.48	61.2381	28.5845	446.375	22.48	79.15	22.48	85.15	24.64	180.989	3531.21	0.14032	3531.21	0.138	3531.21	0.14377	3531.21	0.13273	3531.21	0.14479
22.5	59.0023	28.6108	450.232	22.5	84.3555	22.5	85.3841	24.66	175.928	3531.31	0.14267	3531.31	0.14108	3531.31	0.14572	3531.31	0.13834	3531.31	0.14019
22.52	63.2236	28.637	460.032	22.52	82.9325	22.52	96.3039	24.68	175.217	3531.41	0.152	3531.41	0.14462	3531.41	0.14948	3531.41	0.15261	3531.41	0.13557
22.54	64.2449	28.6633	455.203	22.54	69.6238	22.54	93.3952	24.7	179.802	3531.5	0.15715	3531.5	0.1429	3531.5	0.15017	3531.5	0.15095	3531.5	0.13587
22.56	73.4376	28.6896	447.175	22.56	61.7436	22.56	89.115	24.72	182.417	3531.6	0.159	3531.6	0.13945	3531.6	0.14628	3531.6	0.13863	3531.6	0.13714
22.58	70.8018	28.7158	434.66	22.58	71.1777	22.58	86.6634	24.74	184.953	3531.7	0.15428	3531.7	0.13654	3531.7	0.14054	3531.7	0.13758	3531.7	0.13781
22.6	76.7946	28.7421	440.203	22.6	83.8118	22.6	86.6118	24.76	183.861	3531.8	0.1472	3531.8	0.14136	3531.8	0.13761	3531.8	0.13313	3531.8	0.14058
22.62	71.5873	28.7684	443.775	22.62	81.4173	22.62	80.7316	24.78	180.763	3531.89	0.13488	3531.89	0.14641	3531.89	0.14463	3531.89	0.13879	3531.89	0.13477
22.64	69.9801	28.7946	447.803	22.64	74.7372	22.64	80.68	24.8	169.067	3531.99	0.13799	3531.99	0.1449	3531.99	0.14142	3531.99	0.14301	3531.99	0.13217
22.66	64.8872	28.8209	442.946	22.66	66.7427	22.66	83.7713	24.82	164.049	3532.09	0.14227	3532.09	0.14334	3532.09	0.14426	3532.09	0.13972	3532.09	0.13268
22.68	59.2799	28.8471	444.06	22.68	64.8625	22.68	85.834	24.84	166.533	3532.19	0.14033	3532.19	0.1473	3532.19	0.1437	3532.19	0.13496	3532.19	0.14297
22.7	62.7585	28.8734	436.918	22.7	68.4681	22.7	92.5252	24.86	168.403	3532.29	0.15254	3532.29	0.15209	3532.29	0.14014	3532.29	0.1357	3532.29	0.13965
22.72	75.2655	28.8997	441.632	22.72	80.5307	22.72	87.845	24.88	159.068	3532.38	0.15052	3532.38	0.15101	3532.38	0.13421	3532.38	0.12905	3532.38	0.14199
22.74	76.0012	28.9259	437.889	22.74	73.3363	22.74	82.1363	24.9	153.978	3532.48	0.14048	3532.48	0.14519	3532.48	0.13275	3532.48	0.14097	3532.48	0.14895
22.76	70.5083	28.9522	439.175	22.76	74.0275	22.76	75.1132	24.92	164.279	3532.58	0.14168	3532.58	0.15364	3532.58	0.13294	3532.58	0.15498	3532.58	0.1626
22.78	76.7297	28.9784	439.375	22.78	76.7759	22.78	81.6902	24.94	177.341	3532.68	0.14865	3532.68	0.14956	3532.68	0.13531	3532.68	0.14723	3532.68	0.15732
22.8	85.0654	29.0047	448.432	22.8	81.81	22.8	89.9243	24.96	177.317	3532.77	0.13939	3532.77	0.14104	3532.77	0.13912	3532.77	0.13708	3532.77	0.13843
22.82	77.1154	29.031	452.089	22.82	75.4727	22.82	91.1299	24.98	162.787	3532.87	0.1427	3532.87	0.14452	3532.87	0.14283	3532.87	0.1415	3532.87	0.13521
22.84	67.7939	29.0572	448.489	22.84	76.8497	22.84	82.7354	25	153.464	3532.97	0.14138	3532.97	0.13622	3532.97	0.14454	3532.97	0.15208	3532.97	0.13614
22.86	64.3011	29.0835	458.518	22.86	78.9695	22.86	75.9409	25.02	157.461	3533.07	0.14888	3533.07	0.13154	3533.07	0.14352	3533.07	0.15244	3533.07	0.14041
22.88	65.894	29.1097	466.946	22.88	77.8322	22.88	72.0036	25.04	168.208	3533.17	0.15725	3533.17	0.13609	3533.17	0.1312	3533.17	0.13616	3533.17	0.15435
22.9	69.3726	29.136	468.975	22.9	68.0091	22.9	72.9806	25.06	173.334	3533.26	0.15151	3533.26	0.13253	3533.26	0.12845	3533.26	0.12464	3533.26	0.1562
22.92	73.194	29.1623	466.66	22.92	62.8718	22.92	77.6718	25.08	166.458	3533.36	0.14936	3533.36	0.14495	3533.36	0.13602	3533.36	0.12969	3533.36	0.14681
22.94	74.4441	29.1885	469.86	22.94	70.9345	22.94	77.9059	25.1	160.386	3533.46	0.14333	3533.46	0.15454	3533.46	0.14018	3533.46	0.1277	3533.46	0.1483
22.96	76.2656	29.2148	481.203	22.96	75.74	22.96	73.9686	25.12	156.782	3533.56	0.14651	3533.56	0.14728	3533.56	0.14504	3533.56	0.13702	3533.56	0.14536
22.98	74.7728	29.241	480.289	22.98	67.8027	22.98	76.8884	25.14	158.98	3533.65	0.15527	3533.65	0.13831	3533.65	0.14938	3533.65	0.14264	3533.65	0.13788
23	77.68	29.2673	475.546	23	66.494	23	80.2654	25.16	162.588	3533.75	0.14805	3533.75	0.12883	3533.75	0.14073	3533.75	0.14236	3533.75	0.13919
23.02	81.8444	29.2936	464.403	23.02	67.9281	23.02	82.0995	25.18	165.693	3533.85	0.14295	3533.85	0.13096	3533.85	0.12919	3533.85	0.13836	3533.85	0.13985
23.04	82.1231	29.3198	462.518	23.04	69.6479	23.04	95.5336	25.2	154.401	3533.95	0.1474	3533.95	0.1408	3533.95	0.13073	3533.95	0.13903	3533.95	0.13584
23.06	72.1732	29.3461	457.889	23.06	65.7677	23.06	101.939	25.22	136.718	3534.04	0.14777	3534.04	0.13812	3534.04	0.13877	3534.04	0.14126	3534.04	0.13339
23.08	72.2804	29.3723	461.603	23.08	70.059	23.08	96.1733	25.24	135.171	3534.14	0.14449	3534.14	0.13685	3534.14	0.13935	3534.14	0.14876	3534.14	0.13656
23.1	71.4734	29.3986	459.032	23.1	68.0645	23.1	98.1217	25.26	144.674	3534.24	0.13079	3534.24	0.14545	3534.24	0.1375	3534.24	0.14295	3534.24	0.13058
23.12	74.2664	29.4249	455.118	23.12	73.2129	23.12	102.584	25.28	146.281	3534.34	0.13471	3534.34	0.14241	3534.34	0.14328	3534.34	0.13083	3534.34	0.13878
23.14	73.8023	29.4511	445.575	23.14	76.9899	23.14	92.3042	25.3	139.036	3534.44	0.13732	3534.44	0.13593	3534.44	0.14669	3534.44	0.1298	3534.44	0.14847
23.16	79.0525	29.4774	446.518	23.16	81.2811	23.16	81.624	25.32	141.928	3534.53	0.14175	3534.53	0.1453	3534.53	0.13831	3534.53	0.13417	3534.53	0.14299
23.18	75.1598	29.5036	460.975	23.18	88.8295	23.18	85.9152	25.34	150.453	3534.63	0.13427	3534.63	0.14668	3534.63	0.13189	3534.63	0.13751	3534.63	0.13269
23.2	78.3528	29.5299	465.575	23.2	91.7494	23.2	95.8065	25.36	158.173	3534.73	0.13028	3534.73	0.14511	3534.73	0.14143	3534.73	0.13768	3534.73	0.13742
23.22	82.3459	29.5562	459.718	23.22	87.2977	23.22	99.6406	25.38	153.455	3534.83	0.13455	3534.83	0.14801	3534.83	0.15678	3534.83	0.14019	3534.83	0.14196
23.24	86.9676	29.5824	447.975	23.24	74.9033	23.24	93.3033	25.4	144.2	3534.92	0.13442	3534.92	0.14934	3534.92	0.16042	3534.92	0.14516	3534.92	0.14342
23.26	88.5035	29.6087	448.346	23.26	71.766	23.26	86.3945	25.42	137.228	3535.02	0.13234	3535.02	0.13804	3535.02	0.15482	3535.02	0.15522	3535.02	0.15067
23.28	88.3823	29.6349	444.203	23.28	76.0001	23.28	92.5144	25.44	143.021	3535.12	0.13204	3535.12	0.12261	3535.12	0.13889	3535.12	0.1554	3535.12	0.15241
23.3	95.1183	29.6612	450.603	23.3	89.3199	23.3	103.491	25.46	148.879	3535.22	0.14215	3535.22	0.12988	3535.22	0.13981	3535.22	0.14375	3535.22	0.15321
23.32	91.9114	29.6875	458.432	23.32	86.9254	23.32	107.154	25.48	151.825	3535.32	0.15147	3535.32	0.14287	3535.32	0.15226	3535.32	0.14107	3535.32	0.15165
23.34	96.4188	29.7137	455.46	23.34	78.0167	23.34	104.988	25.5	152.34	3535.41	0.13998	3535.41	0.14041	3535.41	0.15651	3535.41	0.1513	3535.41	0.14838
23.36	88.2406	29.74	447.06	23.36	68.6508	23.36	109.394	25.52	151.349	3535.51	0.14028	3535.51	0.1493	3535.51	0.14903	3535.51	0.14942	3535.51	0.14316
23.38	102.577	29.7662	446.946	23.38	75.1706	23.38	109.913	25.54	144.533	3535.61	0.14602	3535.61	0.15296	3535.61	0.14652	3535.61	0.15394	3535.61	0.14012
23.4	101.541	29.7925	449.232	23.4	82.4333	23.4	114.433	25.56	136.764	3535.71	0.15114	3535.71	0.1505	3535.71	0.14356	3535.71	0.16102	3535.71	0.13921
23.42	100.677	29.8188	443.575	23.42	102.953	23.42	114.496	25.58	130.892	3535.8	0.14296	3535.8	0.14974	3535.8	0.14616	3535.8	0.1603	3535.8	0.1436
23.44	95.3562	29.845	441.118	23.44	96.9015	23.44	111.073	25.6	130.467	3535.9	0.14657	3535.9	0.15477	3535.9	0.14365	3535.9	0.1648	3535.9	0.14446
23.46	93.0065	29.8713	446.889	23.46	83.7642	23.46	103.536	25.62	133.267	3536	0.14393	3536	0.15131	3536	0.14846	3536	0.15587	3536	0.14671
23.48	88.0284	29.8975	455.06	23.48	80.4554	23.48	106.798	25.64	138.738
23.5	89.0502	29.9238	448.346	23.5	92.1181	23.5	113.375	25.66	135.453
23.52	95.272	29.9501	442.403	23.52	89.838	23.52	110.124	25.68	136.727
23.54	97.2653	29.9763	448.032	23.54	89.9578	23.54	104.701	25.7	139.223
23.56	105.887	30.0026	455.489	23.56	94.9347	23.56	108.135	25.72	141.947
23.58	114.28	30.0288	443.575	23.58	95.3974	23.58	114.426	25.74	131.19
23.6	109.645	30.0551	433.775	23.6	90.4887	23.6	117.689	25.76	124.344
23.62	104.096	30.0814	441.975	23.62	100.094	23.62	119.637	25.78	121.752
23.64	100.432	30.1076	449.318	23.64	95.6426	23.64	125.014	25.8	131.758
23.66	100.882	30.1339	448.06	23.66	97.991	23.66	133.02	25.82	144.477
23.68	98.1901	30.1602	444.689	23.68	101.139	23.68	138.454	25.84	153.756
23.7	99.1549	30.1864	449.46	23.7	109.773	23.7	137.031	25.86	147.292
23.72	99.6626	30.2127	453.918	23.72	112.522	23.72	129.322	25.88	138.542
23.74	103.942	30.2389	459.003	23.74	111.327	23.74	126.756	25.9	135.612
23.76	115.707	30.2652	455.403	23.76	112.419	23.76	134.076	25.92	139.339
23.78	128.329	30.2915	447.632	23.78	109.11	23.78	129.567	25.94	140.207
23.8	130.494	30.3177	445.86	23.8	114.83	23.8	131.001	25.96	142.594
23.82	119.573	30.344	445.603	23.82	104.435	23.82	130.264	25.98	142.893
23.84	112.081	30.3702	445.918	23.84	96.9551	23.84	148.955	26	144.809
23.86	119.16	30.3965	441.089	23.86	99.3035	23.86	153.418	26.02	144.133
23.88	116.125	30.4228	445.946	23.88	107.08	23.88	155.995	26.04	144.157
23.9	118.004	30.449	451.489	23.9	107.086	23.9	140.686	26.06	136.37
23.92	121.426	30.4753	446.118	23.92	109.549	23.92	142.406	26.08	133.952
23.94	135.191	30.5015	447.518	23.94	119.44	23.94	152.469	26.1	131.203
23.96	127.471	30.5278	450.946	23.96	124.931	23.96	150.131	26.12	133.124
23.98	120.607	30.5541	459.203	23.98	122.651	23.98	135.108	26.14	133.794
24	124.772	30.5803	443.518	24	118.485	24	120.771	26.16	138.019
24.02	134.137	30.6066	440.26	24.02	119.576	24.02	126.491	26.18	135.726
24.04	129.56	30.6329	431.518	24.04	123.696	24.04	130.839	26.2	133.005
24.06	139.439	30.6591	436.06	24.06	127.587	24.06	142.845	26.22	134.851
24.08	146.233	30.6854	435.603	24.08	122.622	24.08	146.907	26.24	135.19
24.1	144.398	30.7116	444.832	24.1	123.027	24.1	165.37	26.26	133.129
24.12	126.049	30.7379	447.346	24.12	130.747	24.12	176.061	26.28	134.419
24.14	137.986	30.7642	445.975	24.14	137.781	24.14	183.61	26.3	141.465
24.16	153.008	30.7904	444.918	24.16	140.701	24.16	172.015	26.32	144.738
24.18	158.545	30.8167	450.632	24.18	134.649	24.18	158.192	26.34	146.608
24.2	139.167	30.8429	454.032	24.2	136.255	24.2	152.598	26.36	151.639
24.22	133.104	30.8692	442.346	24.22	136.717	24.22	154.26	26.38	150.729
24.24	134.069	30.8955	436.46	24.24	143.523	24.24	176.78	26.4	149.398
24.26	146.006	30.9217	438.318	24.26	144.1	24.26	173.757	26.42	150.868
24.28	131.314	30.948	438.832	24.28	137.991	24.28	180.163	26.44	157.392
24.3	141.936	30.9742	433.66	24.3	141.425	24.3	165.482	26.46	154.349
24.32	147.988	31.0005	438.575	24.32	151.831	24.32	169.259	26.48	152.125
24.34	164.724	31.0267	441.889	24.34	159.094	24.34	170.408	26.5	149.211
24.36	153.461	31.053	438.746	24.36	152.985	24.36	166.471	26.52	150.566
24.38	150.37	31.0793	437.26	24.38	148.648	24.38	170.362	26.54	152.661
24.4	142.649	31.1055	437.06	24.4	156.882	24.4	173.396	26.56	158.035
24.42	156.529	31.1318	439.26	24.42	153.63	24.42	178.03	26.58	153.986
24.44	148.695	31.1581	428.946	24.44	152.55	24.44	163.75	26.6	144.473
24.46	144.86	31.1843	420.489	24.46	137.47	24.46	162.27	26.62	134.538
24.48	135.711	31.2106	426.66	24.48	139.761	24.48	169.818	26.64	131.637
24.5	156.391	31.2368	434.718	24.5	152.281	24.5	174.395	26.66	132.161
24.52	155.243	31.2631	430.775	24.52	155.543	24.52	190.058	26.68	133.776
24.54	161.694	31.2894	431.346	24.54	147.606	24.54	188.52	26.7	130.951
24.56	152.602	31.3156	439.946	24.56	144.64	24.56	182.069	26.72	128.501
24.58	142.711	31.3419	441.889	24.58	158.589	24.58	180.646	26.74	136.107
24.6	149.448	31.3681	433.718	24.6	155.851	24.6	187.28	26.76	145.55
24.62	165.499	31.3944	429.46	24.62	145.857	24.62	188.028	26.78	142.445
24.64	175.722	31.4207	420.432	24.64	133.519	24.64	180.548	26.8	128.872
24.66	181.088	31.4469	413.775	24.66	132.039	24.66	174.954	26.82	120.339
24.68	187.082	31.4732	418.889	24.68	144.331	24.68	176.216	26.84	119.361
24.7	171.762	31.4994	426.803	24.7	156.793	24.7	177.936	26.86	118.442
24.72	163.242	31.5257	431.803	24.72	153.142	24.72	185.37	26.88	116.77
24.74	165.751	31.552	429.003	24.74	152.861	24.74	182.004	26.9	118.168
24.76	173.403	31.5782	424.66	24.76	152.81	24.76	185.781	26.92	125.309
24.78	162.94	31.6045	427.975	24.78	150.53	24.78	180.244	26.94	133.581
24.8	157.791	31.6307	429.003	24.8	144.25	24.8	171.335	26.96	139.134
24.82	159.386	31.657	430.489	24.82	157.284	24.82	158.941	26.98	137.385
24.84	155.038	31.6833	428.203	24.84	153.003	24.84	169.403	27	129.683
24.86	159.261	31.7095	432.032	24.86	143.98	24.86	169.466	27.02	124.152
24.88	162.97	31.7358	429.575	24.88	141.129	24.88	159.357	27.04	125.058
24.9	167.307	31.762	422.06	24.9	138.563	24.9	151.706	27.06	128.768
24.92	163.987	31.7883	414.603	24.92	141.368	24.92	162.511	27.08	130.673
24.94	164.61	31.8146	411.175	24.94	132.06	24.94	181.26	27.1	134.499
24.96	169.062	31.8408	419.003	24.96	137.094	24.96	176.808	27.12	134.307
24.98	172.143	31.8671	425.832	24.98	133.385	24.98	163.728	27.14	130.971
25	182.023	31.8934	434.432	25	136.191	25	150.648	27.16	130.557
25.02	178.018	31.9196	431.575	25.02	128.368	25.02	157.168	27.18	138.297
25.04	164.927	31.9459	428.975	25.04	141.287	25.04	170.03	27.2	142.187
25.06	166.979	31.9721	429.86	25.06	137.921	25.06	172.55	27.22	140.876
25.08	168.002	31.9984	435.26	25.08	133.013	25.08	169.298	27.24	139.73
25.1	171.54	32.0247	437.26	25.1	125.933	25.1	155.704	27.26	137.221
25.12	166.906	32.0509	434.403	25.12	135.824	25.12	160.338	27.28	128.28
25.14	175.472	32.0772	429.289	25.14	129.772	25.14	157.144	27.3	121.958
25.16	178.61	32.1034	427.66	25.16	138.921	25.16	161.549	27.32	123.095
25.18	181.69	32.1297	432.146	25.18	136.183	25.18	167.555	27.34	125.61
25.2	165.742	32.156	436.632	25.2	129.103	25.2	157.046	27.36	122.308
25.22	156.48	32.1822	429.175	25.22	116.023	25.22	133.623	27.38	119.679
25.24	166.818	32.2085	428.975	25.24	110.6	25.24	131.743	27.4	117.056
25.26	162.699	32.2347	430.318	25.26	111.52	25.26	149.748	27.42	119.7
25.28	161.322	32.261	428.175	25.28	124.44	25.28	145.982	27.44	123.487
25.3	160.003	32.2873	416.975	25.3	135.359	25.3	137.988	27.46	120.843
25.32	173.655	32.3135	420.66	25.32	138.736	25.32	139.822	27.48	107.478
25.34	161.593	32.3398	430.289	25.34	130.628	25.34	153.313	27.5	103.149
25.36	159.303	32.366	428.26	25.36	134.976	25.36	155.719	27.52	117.969
25.38	155.298	32.3923	428.403	25.38	125.496	25.38	157.667	27.54	132.574
25.4	167.75	32.4186	427.089	25.4	118.873	25.4	141.158	27.56	128.593
25.42	173.574	32.4448	425.032	25.42	115.564	25.42	137.336	27.58	111.108
25.44	169.855	32.4711	416.403	25.44	126.884	25.44	141.855	27.6	100.092
25.46	158.878	32.4973	434.889	25.46	128.603	25.46	151.631	27.62	102.057
25.48	153.559	32.5236	428.775	25.48	130.836	25.48	149.979	27.64	112.533
25.5	156.755	32.5499	423.575	25.5	130.726	25.5	152.326	27.66	116.377
25.52	156.064	32.5761	421.346	25.52	128.673	25.52	152.558	27.68	115.488
25.54	157.717	32.6024	430.289	25.54	124.391	25.54	144.391	27.7	118.051
25.56	153.083	32.6287	428.66	25.56	119.881	25.56	135.652	27.72	125.885
25.58	150.279	32.6549	421.175	25.58	111.199	25.58	132.514	27.74	128.862
25.6	147.303	32.6812	417.289	25.6	113.432	25.6	128.175	27.76	124.876
25.62	147.013	32.7074	414.803	25.62	116.751	25.62	134.751	27.78	123.272
25.64	153.122	32.7337	427.603	25.64	113.04	25.64	137.612	27.8	123.543
25.66	150.489	32.76	431.346	25.66	109.616	25.66	139.445	27.82	121.062
25.68	150.485	32.7862	423.832	25.68	124.992	25.68	129.792	27.84	110.739
25.7	136.88	32.8125	419.089	25.7	126.31	25.7	144.767	27.86	102.437
25.72	131.904	32.8387	423.318	25.72	120.143	25.72	139.571	27.88	98.578
25.74	138.071	32.865	427.889	25.74	113.176	25.74	134.09	27.9	100.38
25.76	150.524	32.8913	426.175	25.76	122.151	25.76	120.494	27.92	105.181
25.78	139.891	32.9175	428.146	25.78	114.27	25.78	124.784	27.94	106.914
25.8	135.43	32.9438	426.632	25.8	108.56	25.8	128.045	27.96	103.088
25.82	131.197	32.97	424.06	25.82	101.935	25.82	146.735	27.98	102.287
25.84	137.192	32.9963	416.775	25.84	107.082	25.84	153.996	28	108.102
25.86	124.502	33.0226	419.746	25.86	104.001	25.86	149.315	28.02	113.992
25.88	125.298	33.0488	418.632	25.88	108.348	25.88	134.976	28.04	114.352
25.9	128.665	33.0751	413.26	25.9	113.78	25.9	136.866	28.06	109.905
25.92	133.575	33.1013	407.66	25.92	123.956	25.92	139.27	28.08	98.9038
25.94	123.114	33.1276	421.889	25.94	119.732	25.94	141.103	28.1	98.4165
25.96	111.796	33.1539	434.832	25.96	109.907	25.96	140.479	28.12	107.498
25.98	120.249	33.1801	431.803	25.98	112.311	25.98	145.968	28.14	117.483
26	127.73	33.2064	430.946	26	117.515	26	141.458	28.16	112.738
26.02	129.955	33.2326	425.775	26.02	121.462	26.02	146.72	28.18	107.037
26.04	122.579	33.2589	422.003	26.04	111.295	26.04	142.438	28.2	103.11
26.06	121.432	33.2852	413.575	26.06	112.499	26.06	139.471	28.22	100.043
26.08	116.286	33.3114	422.489	26.08	106.846	26.08	128.618	28.24	97.004
26.1	105.596	33.3377	429.975	26.1	115.651	26.1	136.851	28.26	95.751
26.12	100.449	33.364	429.232	26.12	120.683	26.12	128.912	28.28	101.845
26.14	106.788	33.3902	426.803	26.14	122.516	26.14	135.43	28.3	104.471
26.16	127.413	33.4165	432.975	26.16	117.606	26.16	137.892	28.32	103.414
26.18	132.495	33.4427	430.575	26.18	127.782	26.18	136.867	28.34	99.242
26.2	133.577	33.469	421.775	26.2	131.157	26.2	131.443	28.36	101.114
26.22	123.458	33.4952	420.175	26.22	126.018	26.22	134.018	28.38	102.978
26.24	115.226	33.5215	425.518	26.24	120.708	26.24	138.765	28.4	104.557
26.26	97.3366	33.5478	416.432	26.26	128.655	26.26	130.141	28.42	102.586
26.28	115.39	33.574	412.032	26.28	117.459	26.28	134.317	28.44	94.9281
26.3	130.072	33.6003	414.832	26.3	122.264	26.3	142.607	28.46	87.1429
26.32	135.326	33.6266	426.317	26.32	122.439	26.32	145.125	28.48	89.5144
26.34	111.95	33.6528	428.775	26.34	133.586	26.34	145.301	28.5	97.1774
26.36	115.433	33.6791	429.807	26.36	120.39	26.36	151.076	28.52	95.3791
26.38	116	33.7053	426.727	26.38	117.366	26.38	155.137	28.54	89.0209
26.4	123.14	33.7316	429.276	26.4	117.599	26.4	143.599	28.56	92.8503
26.42	117.308	33.7578	425.482	26.42	111.66	26.42	154.003	28.58	104.519
26.44	114.104	33.7841	424.545	26.44	110.35	26.44	156.236	28.6	106.53
26.46	108.672	33.8104	423.722	26.46	118.468	26.46	156.754	28.62	92.9155
26.48	117.811	33.8366	427.385	26.48	132.015	26.48	148.53	28.64	81.9543
26.5	128.722	33.8629	428.448	26.5	116.534	26.5	152.591	28.66	80.2241
26.52	135.519	33.8892	429.482	26.52	98.2523	26.52	148.024	28.68	90.4467
26.54	125.115	33.9154	424.659	26.54	104.256	26.54	153.342	28.7	94.8373
26.56	115.569	33.9417	413.893	26.56	115.918	26.56	157.404	28.72	96.6566
26.58	114.937	33.9679	407.471	26.58	117.865	26.58	157.008	28.74	87.7199
26.6	113.62	33.9942	412.219	26.6	111.926	26.6	141.583	28.76	85.3384
26.62	116.702	34.0205	415.225	26.62	119.873	26.62	135.816	28.78	86.3233
26.64	110.413	34.0467	413.516	26.64	136.334	26.64	130.677	28.8	93.145
26.66	116.41	34.073	411.951	26.66	147.653	26.66	132.053	28.82	88.2476
26.68	114.464	34.0992	415.357	26.68	136.114	26.68	134.629	28.84	80.9419
26.7	116.632	34.1255	418.534	26.7	118.861	26.7	131.833	28.86	79.0371
26.72	108.286	34.1518	417.94	26.72	114.465	26.72	127.037	28.88	85.1764
26.74	99.7117	34.178	415.517	26.74	122.47	26.74	133.898	28.9	90.0046
26.76	110.223	34.2043	415.522	26.76	113.617	26.76	148.988	28.92	88.3626
26.78	112.448	34.2305	418.843	26.78	110.706	26.78	143.106	28.94	84.5688
26.8	115.188	34.2568	416.42	26.8	112.596	26.8	127.168	28.96	78.8387
26.82	116.442	34.2831	418.768	26.82	113.458	26.82	119.801	28.98	74.609
26.84	128.554	34.3093	422.574	26.84	98.4333	26.84	119.748	29	71.8405
26.86	121.237	34.3356	424.551	26.86	93.066	26.86	119.466	29.02	71.5879
26.88	118.434	34.3618	415.643	26.88	102.27	26.88	115.927	29.04	71.9737
26.9	112.659	34.3881	415.391	26.9	110.846	26.9	118.046	29.06	73.6917
26.92	103.742	34.4144	418.797	26.92	115.821	26.92	124.907	29.08	77.1371
26.94	93.9108	34.4406	421.003	26.94	110.226	26.94	134.168	29.1	76.9678
26.96	92.9937	34.4669	413.323	26.96	111.43	26.96	138.801	29.12	74.2842
26.98	91.6195	34.4931	413.1	26.98	106.92	26.98	138.634	29.14	69.5336
27	100.36	34.5194	422.249	27	103.895	27	129.609	29.16	65.8427
27.02	105.328	34.5457	422.512	27.02	97.385	27.02	122.242	29.18	65.6554
27.04	94.1256	34.5719	421.317	27.04	96.7035	27.04	126.189	29.2	71.6837
27.06	84.2373	34.5982	416.523	27.06	102.651	27.06	128.822	29.22	77.1029
27.08	85.3204	34.6245	411.958	27.08	111.112	27.08	130.712	29.24	74.7801
27.1	96.2892	34.6507	408.249	27.1	109.687	27.1	133.059	29.26	74.7953
27.12	102.229	34.677	412.198	27.12	102.263	27.12	137.52	29.28	80.4611
27.14	102.855	34.7032	414.232	27.14	92.61	27.14	128.953	29.3	85.0575
27.16	96.3387	34.7295	417.809	27.16	94.5571	27.16	129.7	29.32	74.7804
27.18	98.679	34.7558	419.101	27.18	93.3612	27.18	138.561	29.34	68.3238
27.2	101.991	34.782	416.278	27.2	104.508	27.2	144.337	29.36	72.6002
27.22	92.1598	34.8083	409.112	27.22	116.855	27.22	138.912	29.38	79.4594
27.24	89.4146	34.8345	412.689	27.24	111.088	27.24	139.259	29.4	76.1358
27.26	91.2979	34.8608	413.495	27.26	95.5493	27.26	139.435	29.42	72.8236
27.28	97.0098	34.8871	420.529	27.28	88.582	27.28	128.011	29.44	72.9874
27.3	103.579	34.9133	424.164	27.3	95.6719	27.3	119.386	29.46	72.3217
27.32	104.605	34.9396	431.227	27.32	98.4761	27.32	124.819	29.48	70.7386
27.34	103.174	34.9658	430.575	27.34	103.337	27.34	125.566	29.5	72.7586
27.36	100.658	34.9921	423.295	27.36	108.256	27.36	122.999	29.52	76.9077
27.38	104.598	35.0184	417.758	27.38	97.4029	27.38	117.974	29.54	75.7735
27.4	94.9391	35.0446	417.221	27.4	95.0642	27.4	119.407	29.56	70.5919
27.42	92.4798	35.0709	419.855	27.42	91.6969	27.42	116.325	29.58	65.8038
27.44	93.392	35.0971	411.633	27.44	102.958	27.44	125.187	29.6	67.7325
27.46	105.847	35.1234	411.953	27.46	97.991	27.46	123.077	29.62	70.5836
27.48	110.816	35.1497	413.158	27.48	114.795	27.48	106.909	29.64	75.3498
27.5	108.586	35.1759	417.536	27.5	108.114	27.5	99.6564	29.66	78.6302
27.52	102.584	35.2022	416.684	27.52	108.118	27.52	117.661	29.68	83.4601
27.54	99.2103	35.2285	422.176	27.54	99.2076	27.54	136.522	29.7	86.1316
27.56	90.6941	35.2547	430.296	27.56	101.726	27.56	128.24	29.72	85.706
27.58	89.1493	35.281	422.473	27.58	94.4159	27.58	110.873	29.74	81.3424
27.6	95.6616	35.3072	413.564	27.6	90.9915	27.6	98.363	29.76	73.3249
27.62	99.8884	35.3335	405.799	27.62	94.71	27.62	101.91	29.78	69.9115
27.64	98.5151	35.3597	412.719	27.64	92.8284	27.64	112.543	29.8	72.3365
27.66	106.399	35.386	412.21	27.66	100.318	27.66	119.575	29.82	78.3582
27.68	99.3686	35.4123	414.387	27.68	104.094	27.68	112.437	29.84	75.0982
27.7	93.5383	35.4385	413.108	27.7	103.355	27.7	117.87	29.86	70.062
27.72	89.5365	35.4648	417.656	27.72	102.445	27.72	127.017	29.88	68.7759
27.74	104.221	35.4911	420.719	27.74	99.7064	27.74	128.906	29.9	72.5136
27.76	105.419	35.5173	417.325	27.76	95.0249	27.76	125.768	29.92	71.0283
27.78	108.16	35.5436	419.188	27.78	92.4576	27.78	120.343	29.94	70.3823
27.8	102.558	35.5698	419.279	27.8	95.2046	27.8	125.776	29.96	74.2489
27.82	96.9568	35.5961	414.828	27.82	90.9231	27.82	121.037	29.98	80.4208
27.84	92.6124	35.6223	406.976	27.84	84.9272	27.84	111.156	30	78.9698
27.86	89.2965	35.6486	411.068	27.86	92.9886	27.86	100.874	30.02	77.4699
27.88	92.6664	35.6749	415.474	27.88	93.7356	27.88	99.7927	30.04	78.2345
27.9	93.3507	35.7011	420.737	27.9	95.454	27.9	99.2826	30.06	83.6554
27.92	91.2921	35.7274	414.857	27.92	85.401	27.92	104.887	30.08	80.9995
27.94	81.5192	35.7537	412.748	27.94	85.7481	27.94	109.348	30.1	80.4972
27.96	81.3464	35.7799	413.554	27.96	88.9522	27.96	101.981	30.12	79.634
27.98	88.7736	35.8062	420.731	27.98	95.9278	27.98	100.499	30.14	84.4442
28	84.1437	35.8324	414.88	28	96.5034	28	109.703	30.16	82.4921
28.02	83.2852	35.8587	407.228	28.02	92.9076	28.02	113.536	30.18	82.9627
28.04	82.8268	35.885	403.434	28.04	88.5689	28.04	114.626	30.2	79.7518
28.06	85.2826	35.9112	403.954	28.06	86.2874	28.06	110.287	30.22	75.8927
28.08	82.8243	35.9375	407.274	28.08	91.3201	28.08	101.034	30.24	68.4597
28.1	81.2802	35.9637	405.908	28.1	87.0957	28.1	91.8385	30.26	69.6961
28.12	83.9076	35.99	411.6	28.12	85.3284	28.12	112.528	30.28	76.2207
28.14	82.3636	36.0163	417.434	28.14	83.9612	28.14	116.19	30.3	83.3379
28.16	78.0196	36.0425	418.554	28.16	78.7653	28.16	114.594	30.32	78.3914
28.18	76.4756	36.0688	408.874	28.18	77.9695	28.18	104.427	30.34	66.1584
28.2	84.0746	36.095	398.794	28.2	84.9451	28.2	104.031	30.36	59.212
28.22	81.445	36.1213	399.457	28.22	85.6921	28.22	101.292	30.38	65.4802
28.24	78.5297	36.1476	401.663	28.24	75.582	28.24	94.8391	30.4	73.195
28.26	78.8144	36.1738	405.84	28.26	75.7576	28.26	97.8719	30.42	71.842
28.28	82.1849	36.2001	410.16	28.28	75.876	28.28	98.3332	30.44	65.2531
28.3	76.1268	36.2263	413.995	28.3	73.9373	28.3	108.909	30.46	61.4985
28.32	79.8973	36.2526	410	28.32	74.6272	28.32	101.313	30.48	62.5798
28.34	81.3821	36.2789	408.12	28.34	81.7742	28.34	99.0314	30.5	66.8023
28.36	87.4956	36.3051	403.267	28.36	84.3498	28.36	101.036	30.52	70.6869
28.38	88.5805	36.3314	401.098	28.38	79.3254	28.38	103.84	30.54	74.6253
28.4	81.5511	36.3576	403.717	28.4	73.2724	28.4	103.044	30.56	74.7074
28.42	74.4075	36.3839	413.994	28.42	76.3052	28.42	104.305	30.58	73.8034
28.44	73.7211	36.4102	419.279	28.44	86.1379	28.44	95.6236	30.6	72.6186
28.46	72.0061	36.4364	420.725	28.46	94.4278	28.46	85.0564	30.62	74.2892
28.48	78.5768	36.4627	411.286	28.48	84.6605	28.48	88.7748	30.64	71.7052
28.5	79.719	36.489	402.904	28.5	68.9504	28.5	98.6076	30.66	67.802
28.52	79.3755	36.5152	406.665	28.52	74.6117	28.52	97.7546	30.68	64.8752
28.54	73.2035	36.5415	411.14	28.54	81.2445	28.54	86.1016	30.7	64.6732
28.56	80.1172	36.5677	408.901	28.56	83.8773	28.56	91.2487	30.72	62.9153
28.58	76.6881	36.594	407.005	28.58	74.6807	28.58	106.738	30.74	62.1991
28.6	76.1162	36.6203	411.737	28.6	76.1689	28.6	107.426	30.76	66.082
28.62	72.0585	36.6465	413.555	28.62	70.2281	28.62	94.0566	30.78	69.8654
28.64	70.9152	36.6728	413.83	28.64	74.0588	28.64	77.8302	30.8	70.3246
28.66	76.6862	36.699	414.42	28.66	70.3466	28.66	83.2609	30.82	68.6908
28.68	79.3144	36.7253	420.323	28.68	76.5773	28.68	86.7487	30.84	68.4611
28.7	75.8854	36.7516	408.57	28.7	79.8937	28.7	100.122	30.86	66.8469
28.72	70.9708	36.7778	404.674	28.72	83.1529	28.72	92.0672	30.88	66.9257
28.74	78.8562	36.8041	405.806	28.74	78.1265	28.74	92.9265	30.9	68.4086
28.76	71.0845	36.8303	421.938	28.76	77.3286	28.76	79.5	30.92	70.125
28.78	65.4842	36.8566	411.928	28.78	66.4164	28.78	89.3307	30.94	68.8994
28.8	67.1982	36.8829	414.174	28.8	63.7328	28.8	91.8471	30.96	68.2485
28.82	75.5409	36.9091	413.163	28.82	61.3921	28.82	91.5635	30.98	64.5477
28.84	79.7121	36.9354	413.553	28.84	66.5942	28.84	77.8513	31	66.2527
28.86	78.6262	36.9616	407.885	28.86	62.7677	28.86	78.7677	31.02	71.1838
28.88	82.2832	36.9879	412.732	28.88	77.3413	28.88	86.3127	31.04	74.6667
28.9	78.5688	37.0142	416.264	28.9	80.1434	28.9	89.3434	31.06	66.2949
28.92	78.4545	37.0404	410.225	28.92	81.2883	28.92	89.9741	31.08	62.2709
28.94	70.4544	37.0667	404.671	28.94	64.4905	28.94	82.6047	31.1	66.3073
28.96	63.8258	37.093	398.689	28.96	55.1211	28.96	80.4354	31.12	70.1233
28.98	55.083	37.1192	399.279	28.98	55.6375	28.98	73.7518	31.14	61.4005
29	65.2544	37.1455	408.468	29	59.0682	29	71.4682	31.16	53.7259
29.02	77.0831	37.1717	415.286	29.02	67.8703	29.02	72.4989	31.18	57.6203
29.04	69.3117	37.198	414.247	29.04	74.1582	29.04	71.4153	31.2	65.753
29.06	72.1118	37.2242	412.808	29.06	71.7603	29.06	73.4174	31.22	70.0996
29.08	80.5691	37.2505	411.197	29.08	60.4481	29.08	77.191	31.24	70.2748
29.1	79.0836	37.2768	407.044	29.1	64.6217	29.1	78.2217	31.26	68.85
29.12	72.0552	37.303	407.233	29.12	74.2809	29.12	72.6238	31.28	62.0782
29.14	70.4554	37.3293	408.137	29.14	71.7687	29.14	71.1402	31.3	56.2615
29.16	69.3128	37.3556	407.898	29.16	71.7708	29.16	65.1423	31.32	53.5992
29.18	69.1988	37.3818	409.487	29.18	74.4587	29.18	64.7444	31.34	55.6029
29.2	78.2848	37.4081	416.391	29.2	64.4608	29.2	71.8894	31.36	57.1805
29.22	75.5994	37.4343	419.952	29.22	58.9772	29.22	77.8915	31.38	58.0659
29.24	67.1426	37.4606	416.856	29.24	61.1507	29.24	76.465	31.4	58.6966
29.26	69.943	37.4868	412.616	29.26	67.6671	29.26	70.5243	31.42	60.3885
29.28	66.4005	37.5131	409.863	29.28	62.8121	29.28	82.6407	31.44	58.6943
29.3	60.8581	37.5394	418.967	29.3	65.6714	29.3	85.5571	31.46	54.7846
29.32	63.2585	37.5656	416.128	29.32	63.7306	29.32	77.4449	31.48	54.5516
29.34	71.2019	37.5919	412.631	29.34	67.6184	29.34	62.3042	31.5	58.6761
29.36	67.831	37.6182	407.278	29.36	58.0777	29.36	75.2206	31.52	61.0603
29.38	64.8029	37.6444	415.096	29.38	54.537	29.38	81.0512	31.54	61.9179
29.4	61.0892	37.6707	415.4	29.4	55.6248	29.4	75.2248	31.56	64.3184
29.42	62.8041	37.6969	416.56	29.42	66.1983	29.42	71.7412	31.58	64.2013
29.44	61.719	37.7232	414.207	29.44	64.0862	29.44	73.9719	31.6	56.979
29.46	68.1768	37.7495	412.968	29.46	60.0883	29.46	72.6597	31.62	48.6774
29.48	62.9203	37.7757	409.614	29.48	63.2904	29.48	70.0332	31.64	44.6697
29.5	63.6638	37.802	412.718	29.5	66.8354	29.5	72.2639	31.66	44.7469
29.52	66.4074	37.8282	424.593	29.52	62.8946	29.52	77.2946	31.68	46.238
29.54	65.3796	37.8545	434.297	29.54	60.8967	29.54	77.2967	31.7	47.5544
29.56	72.0089	37.8808	433.258	29.56	58.3846	29.56	68.956	31.72	46.5133
29.58	75.324	37.907	424.247	29.58	56.901	29.58	66.7295	31.74	47.1505
29.6	74.1248	37.9333	432.837	29.6	53.3602	29.6	65.9888	31.76	52.8326
29.62	62.8685	37.9595	426.826	29.62	57.7623	29.62	72.9052	31.78	57.9678
29.64	66.9266	37.9858	416.901	29.64	67.5359	29.64	73.3073	31.8	57.2336
29.66	62.8703	38.0121	406.805	29.66	70.0523	29.66	80.1094	31.82	52.1402
29.68	60.1855	38.0383	416.566	29.68	59.9973	29.68	82.3972	31.84	47.5235
29.7	58.015	38.0646	412.069	29.7	56.6279	29.7	86.5136	31.86	45.5713
29.72	65.5017	38.0909	403.887	29.72	62.0015	29.72	86.4015	31.88	47.3237
29.74	59.5027	38.1171	402.077	29.74	64.4036	29.74	80.4607	31.9	50.1437
29.76	51.5609	38.1434	407.552	29.76	63.4914	29.76	75.2057	31.92	52.2095
29.78	53.5048	38.1696	414.599	29.78	62.2364	29.78	66.865	31.94	52.9284
29.8	64.363	38.1959	421.388	29.8	63.0385	29.8	73.6099	31.96	51.1852
29.82	67.6213	38.2221	418.777	29.82	62.9263	29.82	78.0692	31.98	47.0534
29.84	66.3653	38.2484	410.167	29.84	65.157	29.84	77.7284	32	45.018
29.86	68.2521	38.2747	407.785	29.86	62.0163	29.86	66.702	32.02	48.7474
29.88	69.6247	38.3009	411.689	29.88	59.847	29.88	69.7898	32.04	50.3659
29.9	66.1402	38.3272	419.392	29.9	54.6491	29.9	72.5919	32.06	48.5737
29.92	60.5986	38.3535	414.353	29.92	57.4512	29.92	72.5369	32.08	43.4215
29.94	61.7427	38.3797	411.914	29.94	55.2819	29.94	67.9676	32.1	42.6987
29.96	62.8297	38.406	409.361	29.96	58.5411	29.96	74.8268	32.12	41.7572
29.98	62.8882	38.4322	419.893	29.98	50.8861	29.98	80.8861	32.14	44.672
30	57.9181	38.4585	414.254	30	59.3454	30	80.6596	32.16	45.959
30.02	59.1765	38.4848	411.043	30.02	56.8332	30.02	74.0903	32.18	48.988
30.04	67.0065	38.511	413.204	30.04	62.4924	30.04	80.8353	32.2	50.6554
30.06	78.265	38.5373	414.279	30.06	53.2946	30.06	81.1231	32.22	51.4249
30.08	80.6093	38.5635	414.897	30.08	59.0681	30.08	85.5252	32.24	50.2417
30.1	71.8108	38.5898	417.372	30.1	57.4702	30.1	75.0702	32.26	51.2152
30.12	68.4408	38.6161	424.79	30.12	66.8438	30.12	83.5866	32.28	51.4329
30.14	64.2709	38.6423	416.265	30.14	66.1602	30.14	81.5887	32.3	47.5771
30.16	62.6724	38.6686	420.798	30.16	71.5337	30.16	85.7051	32.32	46.4511
30.18	60.5597	38.6948	420.301	30.18	60.6215	30.18	79.2501	32.34	49.8323
30.2	65.0184	38.7211	419.862	30.2	62.5665	30.2	83.0236	32.36	51.1504
30.22	58.22	38.7474	412.852	30.22	58.0543	30.22	74.5115	32.38	45.8508
30.24	56.6788	38.7736	418.87	30.24	58.685	30.24	69.3707	32.4	44.507
30.26	53.5947	38.7999	426.773	30.26	56.5728	30.26	67.1443	32.42	47.0034
30.28	59.8821	38.8261	426.763	30.28	66.0607	30.28	78.0035	32.44	51.3495
30.3	65.3695	38.8524	416.038	30.3	69.4342	30.3	82.3485	32.46	52.9756
30.32	71.1427	38.8787	408.57	30.32	60.4078	30.32	81.3792	32.48	54.4009
30.34	67.7158	38.9049	410.674	30.34	53.5527	30.34	64.7527	32.5	50.1364
30.36	68.1748	38.9312	414.178	30.36	56.6977	30.36	56.9834	32.52	45.4572
30.38	69.2622	38.9575	413.538	30.38	63.6712	30.38	66.1855	32.54	45.3234
30.4	72.9784	38.9837	414.499	30.4	63.2162	30.4	74.4733	32.56	47.756
30.42	67.9516	39.01	413.864	30.42	67.0469	30.42	72.1898	32.58	45.8376
30.44	62.6963	39.0362	413.989	30.44	59.6204	30.44	64.5919	32.6	43.503
30.46	57.2697	39.0625	405.982	30.46	55.8511	30.46	60.994	32.62	44.8662
30.48	59.1573	39.0887	412.068	30.48	53.2247	30.48	62.9961	32.64	45.0066
30.5	59.2164	39.115	418.194	30.5	64.7696	30.5	66.3125	32.66	43.4164
30.52	63.8469	39.1413	420.011	30.52	60.6003	30.52	71.5146	32.68	41.2499
30.54	71.8489	39.1675	412.514	30.54	54.1453	30.54	73.4596	32.7	40.2262
30.56	74.8223	39.1938	409.732	30.56	48.0903	30.56	76.6617	32.72	41.485
30.58	69.1672	39.2201	413.349	30.58	50.0352	30.58	72.0352	32.74	46.8842
30.6	61.9121	39.2463	415.709	30.6	56.0373	30.6	73.2945	32.76	47.5666
30.62	60.1999	39.2726	421.983	30.62	58.3823	30.62	73.5252	32.78	42.3487
30.64	54.5448	39.2988	417.686	30.64	64.1559	30.64	73.6987	32.8	38.5136
30.66	54.2612	39.3251	417.275	30.66	52.6151	30.66	65.8723	32.82	41.565
30.68	60.5491	39.3513	413.778	30.68	58.3315	30.68	65.3601	32.84	42.8548
30.7	71.7513	39.3776	405.423	30.7	60.0479	30.7	64.9622	32.86	43.5046
30.72	66.782	39.4039	409.583	30.72	64.6786	30.72	63.1357	32.88	43.2026
30.74	58.4414	39.4301	421.229	30.74	55.7664	30.74	61.7093	32.9	44.4123
30.76	53.8722	39.4564	427.618	30.76	58.9114	30.76	65.0828	32.92	42.3225
30.78	61.9316	39.4827	416.149	30.78	53.4849	30.78	71.9421	32.94	43.5536
30.8	63.7053	39.5089	416.795	30.8	49.7728	30.8	69.3156	32.96	44.5756
30.82	63.079	39.5352	416.869	30.82	56.8034	30.82	68.4606	32.98	44.4597
30.84	54.1671	39.5614	416.715	30.84	62.0056	30.84	68.8627	33	41.5601
30.86	57.6551	39.5877	415.532	30.86	63.2648	30.86	67.322	33.02	40.6703
30.88	53.7718	39.614	416.349	30.88	56.0669	30.88	65.3241	33.04	41.1389
30.9	52.2313	39.6402	413.395	30.9	52.8119	30.9	69.8976	33.06	41.9487
30.92	44.8052	39.6665	413.841	30.92	46.1855	30.92	69.3855	33.08	42.4221
30.94	55.0362	39.6927	417.258	30.94	50.9876	30.94	69.5019	33.1	42.8025
30.96	60.3529	39.719	416.818	30.96	55.4468	30.96	67.3325	33.12	46.3764
30.98	64.7554	39.7453	418.921	30.98	59.5061	30.98	66.9918	33.14	50.5185
31	57.7293	39.7715	426.453	31	52.251	31	61.9082	33.16	50.5511
31.02	53.8461	39.7978	422.356	31.02	50.4246	31.02	74.0246	33.18	44.2932
31.04	53.2773	39.824	418.001	31.04	53.341	31.04	74.5981	33.2	40.7079
31.06	54.2513	39.8503	416.847	31.06	53.9717	31.06	68.0288	33.22	41.6303
31.08	53.2253	39.8766	421.464	31.08	46.5452	31.08	57.9166	33.24	44.7699
31.1	54.0279	39.9028	418.11	31.1	40.8331	31.1	68.0902	33.26	43.6417
31.12	63.4591	39.9291	414.899	31.12	47.178	31.12	71.578	33.28	43.0246
31.14	61.8046	39.9554	412.573	31.14	52.323	31.14	62.2087	33.3	41.9666
31.16	52.1501	39.9816	412.476	31.16	54.268	31.16	50.7822	33.32	41.867
31.18	45.2957	40.0079	411.607	31.18	54.6701	31.18	57.5272	33.34	39.8344
31.2	52.9556	40.0341	418.825	31.2	52.9579	31.2	68.3293	33.36	41.9258
31.22	56.1011	40.0604	423.67	31.22	49.36	31.22	67.9886	33.38	44.4205
31.24	57.4753	40.0866	421.23	31.24	44.7336	31.24	71.3621	33.4	45.4736
31.26	53.5924	40.1129	409.562	31.26	44.7357	31.26	68.6785	33.42	42.1136
31.28	49.6523	40.1392	414.608	31.28	49.8806	31.28	62.8521	33.44	37.6907
31.3	47.7123	40.1654	419.568	31.3	51.9399	31.3	54.797	33.46	33.3609
31.32	54.5152	40.1917	416.271	31.32	47.4849	31.32	54.4563	33.48	29.9944
31.34	54.5752	40.218	409.288	31.34	47.087	31.34	54.687	33.5	29.0262
31.36	46.6923	40.2442	410.191	31.36	49.8891	31.36	58.3462	33.52	31.1274
31.38	43.6095	40.2705	417.894	31.38	48.4055	31.38	57.6055	33.54	32.8303
31.4	44.241	40.2967	420.139	31.4	40.7505	31.4	58.2362	33.56	32.8515
31.42	48.5868	40.323	417.842	31.42	39.4383	31.42	60.6383	33.58	33.1862
31.44	41.8469	40.3493	420.602	31.44	37.9547	31.44	59.8404	33.6	35.6776
31.46	43.6785	40.3755	420.419	31.46	41.1568	31.46	53.7854	33.62	35.9079
31.48	45.3387	40.4018	422.837	31.48	47.7875	31.48	53.7875	33.64	36.6981
31.5	51.3988	40.428	421.654	31.5	41.4468	31.5	59.5039	33.66	38.8172
31.52	50.5447	40.4543	425.614	31.52	35.2203	31.52	61.6774	33.68	39.9585
31.54	53.1764	40.4806	427.974	31.54	37.5081	31.54	60.7081	33.7	37.5177
31.56	53.2366	40.5068	427.248	31.56	43.5674	31.56	64.1959	33.72	33.1699
31.58	51.9826	40.5331	425.665	31.58	41.7409	31.58	65.6266	33.74	30.8352
31.6	51.4143	40.5593	420.025	31.6	41.743	31.6	57.0573	33.76	32.8581
31.62	48.2174	40.5856	427.157	31.62	42.9451	31.62	47.1737	33.78	39.2123
31.64	49.0206	40.6119	429.203	31.64	44.7187	31.64	45.5758	33.8	42.285
31.66	51.2523	40.6381	430.991	31.66	50.6065	31.66	44.3208	33.82	43.2336
31.68	45.827	40.6644	422.094	31.68	51.0658	31.68	46.0372	33.84	42.0711
31.7	41.7731	40.6906	421.826	31.7	45.2393	31.7	48.3822	33.86	40.1119
31.72	40.6906	40.7169	429.043	31.72	40.6129	31.72	46.67	33.88	37.3625
31.74	49.551	40.7432	436.26	31.74	38.2721	31.74	45.8721	33.9	37.1911
31.76	51.6114	40.7694	437.849	31.76	39.76	31.76	52.7885	33.92	37.7332
31.78	50.6433	40.7957	441.18	31.78	44.0478	31.78	59.3049	33.94	39.1862
31.8	42.4752	40.822	444.712	31.8	51.2499	31.8	56.7927	33.96	44.0058
31.82	47.1071	40.8482	439.786	31.82	47.0234	31.82	52.2234	33.98	47.7544
31.84	50.0819	40.8745	433.946	31.84	38.0541	31.84	47.4256	34	47.9323
31.86	46.0281	40.9007	435.849	31.86	35.9419	31.86	45.1991	34.02	41.7576
31.88	41.803	40.927	442.209	31.88	39.3155	31.88	47.2012	34.04	35.5307
31.9	45.8064	40.9532	441.169	31.9	37.7176	31.9	50.7462	34.06	34.8972
31.92	49.1813	40.9795	433.443	31.92	40.8054	31.92	51.7197	34.08	41.3087
31.94	44.0418	41.0058	427.432	31.94	53.7218	31.94	53.0361	34.1	41.3625
31.96	41.931	41.032	425.192	31.96	52.2382	31.96	51.8954	34.12	35.1993
31.98	48.0488	41.0583	420.238	31.98	36.4689	31.98	46.7546	34.14	33.4768
32	54.5095	41.0846	418.284	32	31.5568	32	44.3567	34.16	39.4425
32.02	52.0558	41.1108	422.586	32.02	34.7017	32.02	47.9589	34.18	43.7511
32.04	40.0023	41.1371	433.604	32.04	34.5896	32.04	53.1038	34.2	44.9626
32.06	39.263	41.1633	434.707	32.06	38.9345	32.06	46.1345	34.22	45.0246
32.08	44.8665	41.1896	430.809	32.08	42.1366	32.08	45.3366	34.24	41.4572
32.1	51.6701	41.2159	432.027	32.1	44.0816	32.1	40.5387	34.26	37.3266
32.12	49.2166	41.2421	437.815	32.12	39.3409	32.12	43.9123	34.28	35.1291
32.14	41.7917	41.2684	434.004	32.14	39.2858	32.14	42.4287	34.3	38.8025
32.16	45.9096	41.2946	431.507	32.16	37.5165	32.16	48.2022	34.32	41.5291
32.18	48.199	41.3209	423.038	32.18	44.7186	32.18	47.1758	34.34	45.1617
32.2	46.9455	41.3472	420.113	32.2	46.9493	32.2	51.4636	34.36	42.6164
32.22	42.6635	41.3734	417.701	32.22	43.58	32.22	52.0371	34.38	39.805
32.24	48.4387	41.3997	419.747	32.24	40.5535	32.24	49.2964	34.4	37.7332
32.26	45.6424	41.4259	416.336	32.26	43.5271	32.26	50.7842	34.42	39.8327
32.28	40.1605	41.4522	415.067	32.28	45.1863	32.28	53.0149	34.44	39.3854
32.3	46.1071	41.4785	419.284	32.3	41.1885	32.3	47.4742	34.46	38.8368
32.32	52.568	41.5047	421.13	32.32	38.2765	32.32	44.105	34.48	38.2475
32.34	45.3719	41.531	427.804	32.34	36.7923	32.34	51.6495	34.5	37.4442
32.36	37.7757	41.5572	427.679	32.36	42.3358	32.36	51.4786	34.52	33.9911
32.38	39.7224	41.5835	424.81	32.38	45.0785	32.38	46.1642	34.54	36.4336
32.4	46.7548	41.6098	419.484	32.4	47.6499	32.4	42.107	34.56	39.9144
32.42	51.0444	41.636	416.387	32.42	39.5928	32.42	49.3642	34.58	40.6866
32.44	54.0769	41.6623	423.519	32.44	33.4785	32.44	49.9928	34.6	36.1462
32.46	51.1093	41.6885	425.193	32.46	31.3642	32.46	53.5928	34.62	38.2817
32.48	42.0275	41.7148	422.553	32.48	37.5356	32.48	53.9356	34.64	44.6115
32.5	35.2886	41.7411	415.399	32.5	41.1927	32.5	51.9928	34.66	47.0915
32.52	34.1497	41.7673	413.33	32.52	43.4213	32.52	43.307	34.68	40.9609
32.54	41.7537	41.7936	413.033	32.54	40.7927	32.54	45.0785	34.7	36.9593
32.56	44.272	41.8199	418.565	32.56	39.9928	32.56	49.4213	34.72	38.9021
32.58	46.7331	41.8461	421.495	32.58	37.9356	32.58	45.5928	34.74	40.6785
32.6	43.8229	41.8724	417.743	32.6	41.307	32.6	42.2785	34.76	37.0311
32.62	44.5697	41.8986	416.572	32.62	44.507	32.62	45.307	34.78	37.2842
32.64	45.2595	41.9249	425.27	32.64	47.1927	32.64	46.2213	34.8	40.6001
32.66	42.4636	41.9511	428.944	32.66	41.1927	32.66	41.707	34.82	41.3576
32.68	37.382	41.9774	427.959	32.68	37.307	32.68	42.6213	34.84	37.2564
32.7	33.4432	42.0037	425.174	32.7	32.5642	32.7	39.8785	34.86	34.5805
32.72	37.8473	42.0299	421.903	32.72	34.7356	32.72	40.3927	34.88	37.6303
32.74	39.3943	42.0562	413.832	32.74	31.8213	32.74	47.0213	34.9	41.5928
32.76	40.6556	42.0825	412.676	32.76	37.4213	32.76	49.8785	34.92	43.5062
32.78	44.2597	42.1087	411.234	32.78	46.1642	32.78	40.6785	34.94	38.1756
32.8	47.1782	42.135	412.02	32.8	50.0499	32.8	38.107	34.96	34.7862
32.82	43.2967	42.1612	415.092	32.82	41.5356	32.82	41.3642	34.98	35.0017
32.84	40.2152	42.1875	417.508	32.84	39.4213	32.84	44.907	35	37.0932
32.86	39.5908	42.2138	420.865	32.86	38.3356	32.86	40.8499	35.02	35.7837
32.88	38.2236	42.24	424.766	32.88	33.0785	32.88	45.2499	35.04	35.565
32.9	33.7707	42.2663	425.267	32.9	29.6499	32.9	43.1927	35.06	38.4092
32.92	46.5178	42.2925	420.796	32.92	31.1356	32.92	43.6499	35.08	39.2358
32.94	58.5221	42.3188	421.326	32.94	33.5356	32.94	41.3642	35.1	38.6701
32.96	54.1264	42.3451	418.683	32.96	36.907	32.96	46.5642	35.12	38.9583
32.98	41.3307	42.3713	417.298	32.98	38.907	32.98	43.9356	35.14	41.6465
33	38.8779	42.3976	416.028	33	38.7927	33	41.3642	35.16	42.4507
33.02	35.5108	42.4238	418.671	33.02	40.107	33.02	40.6213	35.18	45.0621
33.04	33.058	42.4501	416.829	33.04	36.907	33.04	41.1927	35.2	47.0156
33.06	35.8623	42.4764	420.501	33.06	31.7642	33.06	41.9928	35.22	43.2304
33.08	38.7239	42.5026	425.574	33.08	27.7642	33.08	42.5642	35.24	32.5831
33.1	36.6711	42.5289	430.074	33.1	33.2499	33.1	42.9642	35.26	23.9407
33.12	38.7898	42.5551	429.147	33.12	34.2785	33.12	44.907	35.28	22.7497
33.14	37.8228	42.5814	421.847	33.14	41.307	33.14	51.9928	35.3	31.6893
33.16	35.7701	42.6077	419.234	33.16	42.0499	33.16	50.6785	35.32	43.9057
33.18	34.8602	42.6339	415.592	33.18	38.1642	33.18	44.6213	35.34	49.0347
33.2	40.6932	42.6602	418.578	33.2	30.2213	33.2	38.9642	35.36	42.9654
33.22	38.6977	42.6865	420.936	33.22	31.9356	33.22	42.6785	35.38	40.0421
33.24	38.7593	42.7127	426.465	33.24	38.5642	33.24	44.3927	35.4	38.8006
33.26	35.6781	42.739	428.08	33.26	38.2213	33.26	44.9642	35.42	34.7769
33.28	39.1112	42.7652	421.295	33.28	33.1356	33.28	40.8499	35.44	31.5974
33.3	40.7157	42.7915	418.425	33.3	32.8499	33.3	43.9356	35.46	37.3893
33.32	44.7202	42.8177	421.497	33.32	41.1927	33.32	40.7356	35.48	42.3322
33.34	38.7248	42.844	422.855	33.34	41.1927	33.34	40.7356	35.5	38.3085
33.36	34.615	42.8703	414.641	33.36	30.907	33.36	40.2213	35.52	33.8767
33.38	31.0768	42.8965	413.542	33.38	22.107	33.38	45.9928	35.54	35.0858
33.4	36.2813	42.9228	416.443	33.4	33.8785	33.4	44.9642	35.56	38.8287
33.42	35.2002	42.949	420.629	33.42	38.6213	33.42	42.3927	35.58	37.0222
33.44	30.5763	42.9753	418.359	33.44	42.2785	33.44	37.5928	35.6	35.7283
33.46	29.438	43.0016	418.202	33.46	35.0213	33.46	33.1356	35.62	40.4606
33.48	33.2141	43.0278	416.217	33.48	35.3642	33.48	30.4499	35.64	46.0615
33.5	36.3044	43.0541	419.861	33.5	32.107	33.5	28.3356	35.66	43.5872
33.52	34.1377	43.0804	427.076	33.52	37.4785	33.52	30.907	35.68	39.4281
33.54	30.4852	43.1066	429.691	33.54	37.9356	33.54	34.2213	35.7	43.0127
33.56	37.1184	43.1329	426.849	33.56	39.8213	33.56	31.7642	35.72	47.2062
33.58	43.4088	43.1591	425.207	33.58	32.0499	33.58	33.2499	35.74	41.7229
33.6	44.5564	43.1854	425.393	33.6	31.7642	33.6	35.707	35.76	31.3467
33.62	33.6468	43.2117	423.551	33.62	30.6785	33.62	36.907	35.78	28.6145
33.64	36.5087	43.2379	423.937	33.64	37.707	33.64	34.9642	35.8	33.2439
33.66	36.9134	43.2642	427.467	33.66	36.7356	33.66	39.6499	35.82	36.0333
33.68	39.3753	43.2904	431.825	33.68	40.3356	33.68	40.507	35.84	34.5387
33.7	35.6086	43.3167	425.525	33.7	38.7927	33.7	36.7927	35.86	32.0089
33.72	40.0705	43.343	425.169	33.72	35.5356	33.72	34.1642	35.88	32.8914
33.74	41.7896	43.3692	417.784	33.74	33.4785	33.74	29.8213	35.9	38.6768
33.76	40.7658	43.3955	421.142	33.76	37.6499	33.76	32.5642	35.92	42.7266
33.78	37.1706	43.4217	416.928	33.78	37.1356	33.78	39.3642	35.94	40.8679
33.8	41.2326	43.448	420.486	33.8	36.5642	33.8	43.7642	35.96	35.6998
33.82	45.4088	43.4743	420.616	33.82	35.0213	33.82	41.0785	35.98	34.4729
33.84	42.6136	43.5005	424.431	33.84	33.4785	33.84	43.8785	36	35.486
33.86	39.4756	43.5268	423.531	33.86	26.507	33.86	39.5928	36.02	33.2338
33.88	40.9662	43.553	422.232	33.88	30.2785	33.88	36.7356	36.04	34.1897
33.9	39.5425	43.5793	422.419	33.9	34.9642	33.9	37.7642	36.06	38.7408
33.92	34.5187	43.6056	425.262	33.92	39.7642	33.92	37.8213	36.08	45.4665
33.94	34.0093	43.6318	424.563	33.94	42.7356	33.94	38.7356	36.1	42.62
33.96	36.0142	43.6581	426.949	33.96	35.5356	33.96	43.3642	36.12	37.6185
33.98	44.1906	43.6844	418.479	33.98	28.2785	33.98	49.307	36.14	35.4659
34	42.1955	43.7106	418.294	34	28.7928	34	46.6785	36.16	37.7753
34.02	36.6575	43.7369	420.766	34.02	31.5927	34.02	43.707	36.18	40.9157
34.04	35.0624	43.7631	423.61	34.04	34.7927	34.04	33.9928	36.2	40.6635
34.06	42.1531	43.7894	416.996	34.06	38.6785	34.06	33.8785	36.22	38.844
34.08	41.5866	43.8156	418.697	34.08	33.6499	34.08	41.7642	36.24	33.48
34.1	36.5059	43.8419	423.283	34.1	31.707	34.1	44.1642	36.26	30.5045
34.12	42.2251	43.8682	422.355	34.12	35.0213	34.12	32.907	36.28	31.0425
34.14	44.4015	43.8944	422.199	34.14	38.5642	34.14	32.507	36.3	35.1952
34.16	41.7779	43.9207	417.671	34.16	33.3642	34.16	40.7356	36.32	39.5977
34.18	34.2972	43.947	422.686	34.18	35.4785	34.18	44.0499	36.34	41.0957
34.2	32.9307	43.9732	423.216	34.2	35.9356	34.2	43.9928	36.36	41.2859
34.22	32.9929	43.9995	429.945	34.22	42.2785	34.22	45.5928	36.38	38.717
34.24	33.855	44.0257	429.931	34.24	41.6499	34.24	42.5642	36.4	35.1375
34.26	38.3172	44.052	430.546	34.26	39.1356	34.26	35.2499	36.42	30.3644
34.28	41.408	44.0783	427.619	34.28	37.0785	34.28	36.907	36.44	26.4257
34.3	41.2987	44.1045	419.805	34.3	40.2213	34.3	36.5642	36.46	28.2535
34.32	39.0752	44.1308	419.706	34.32	34.3927	34.32	43.9928	36.48	35.5523
34.34	40.166	44.157	426.949	34.34	29.8785	34.34	42.8499	36.5	42.0887
34.36	45.5424	44.1833	428.307	34.36	27.707	34.36	45.5356	36.52	38.4063
34.38	43.0332	44.2096	419.837	34.38	28.7356	34.38	37.4785	36.54	31.9533
34.4	38.2383	44.2358	416.194	34.4	31.0213	34.4	38.1642	36.56	32.2464
34.42	34.072	44.2621	421.238	34.42	31.707	34.42	39.9356	36.58	36.724
34.44	36.3628	44.2883	420.653	34.44	30.2213	34.44	40.1642	36.6	38.1436
34.46	32.9393	44.3146	416.182	34.46	29.8785	34.46	37.4213	36.62	33.9159
34.48	34.2015	44.3409	414.083	34.48	33.2499	34.48	39.3642	36.64	32.4555
34.5	37.8067	44.3671	415.155	34.5	32.2785	34.5	37.1356	36.66	33.7168
34.52	39.3546	44.3934	421.97	34.52	29.4785	34.52	34.907	36.68	39.0825
34.54	34.9026	44.4196	418.471	34.54	25.9928	34.54	33.2499	36.7	40.6116
34.56	38.0506	44.4459	417.773	34.56	25.1928	34.56	43.4213	36.72	38.1357
34.58	37.1415	44.4722	416.414	34.58	30.1642	34.58	39.5356	36.74	35.4737
34.6	38.4609	44.4984	418.365	34.6	36.5642	34.6	36.6213	36.76	38.5325
34.62	36.0089	44.5247	417.51	34.62	40.7927	34.62	36.2785	36.78	41.0493
34.64	37.3855	44.551	425.998	34.64	39.8785	34.64	45.6499	36.8	37.3457
34.66	35.6192	44.5772	428.544	34.66	37.4785	34.66	48.507	36.82	30.9547
34.68	36.8244	44.6035	432.432	34.68	31.0785	34.68	40.7356	36.84	28.2911
34.7	37.3439	44.6297	425.178	34.7	33.8213	34.7	34.7356	36.86	29.4397
34.72	34.7776	44.656	421.752	34.72	40.3927	34.72	40.2785	36.88	30.7744
34.74	29.6971	44.6823	420.754	34.74	39.2499	34.74	41.1927	36.9	32.3622
34.76	28.0452	44.7085	432.986	34.76	31.0785	34.76	37.3642	36.92	33.2823
34.78	30.9647	44.7348	432.246	34.78	29.1928	34.78	34.6785	36.94	35.6586
34.8	32.5127	44.761	424.705	34.8	32.3927	34.8	42.907	36.96	33.7085
34.82	34.4036	44.7873	415.622	34.82	39.4213	34.82	41.4213	36.98	31.1444
34.84	40.6946	44.8135	424.139	34.84	38.3927	34.84	36.507	37	27.7314
34.86	40.9284	44.8398	432.485	34.86	33.5356	34.86	35.1927	37.02	30.5894
34.88	36.8193	44.8661	437.745	34.88	29.4785	34.88	35.7642	37.04	32.5478
34.9	36.196	44.8923	429.976	34.9	31.707	34.9	43.6499	37.06	32.9242
34.92	38.487	44.9186	424.493	34.92	33.7642	34.92	42.507	37.08	30.1691
34.94	36.2636	44.9449	428.324	34.94	34.7927	34.94	39.9928	37.1	29.321
34.96	35.926	44.9711	434.241	34.96	37.4785	34.96	32.107	37.12	29.8198
34.98	35.3027	44.9974	429.844	34.98	36.4499	34.98	36.0499	37.14	28.6158
35	34.508	45.0236	417.075	35	36.4499	35	37.7642	37.16	27.5783
35.02	31.8275	45.0499	412.592	35.02	31.6499	35.02	35.4213	37.18	27.14
35.04	32.4614	45.0762	417.08	35.04	29.5927	35.04	35.0213	37.2	30.2445
35.06	32.0666	45.1024	425.883	35.06	30.05	35.06	38.3357	37.22	31.6037
35.08	36.4719	45.1287	429.657	35.08	32.3362	35.08	40.7933	37.24	32.9254
35.1	34.8201	45.1549	420.574	35.1	33.7656	35.1	36.9656	37.26	34.7614
35.12	29.6825	45.1812	418.377	35.12	31.6522	35.12	39.5951	37.28	39.2275
35.14	27.8021	45.2075	422.008	35.14	29.2531	35.14	41.5388	37.3	41.0782
35.16	28.6645	45.2337	424.953	35.16	28.3968	35.16	43.0825	37.32	36.9876
35.18	31.7555	45.26	420.385	35.18	30.6833	35.18	43.2548	37.34	32.7893
35.2	37.7608	45.2862	414.159	35.2	32.9128	35.2	48.4556	37.36	33.0775
35.22	33.0804	45.3125	416.304	35.22	33.0279	35.22	43.9993	37.38	40.0759
35.24	29.6571	45.3388	419.393	35.24	31.8859	35.24	32.0002	37.4	42.1698
35.26	31.5482	45.365	423.31	35.26	30.2296	35.26	23.5439	37.42	35.7462
35.28	39.5535	45.3913	419.998	35.28	33.9448	35.28	22.9162	37.44	26.3854
35.3	38.7017	45.4175	421.601	35.3	32.0599	35.3	29.7742	37.46	24.6736
35.32	35.6784	45.4438	421.461	35.32	31.2608	35.32	45.7179	37.48	28.4982
35.34	32.1409	45.4701	426.292	35.34	27.8902	35.34	50.0045	37.5	29.5635
35.36	31.2891	45.4963	425.352	35.36	28.6339	35.36	43.0339	37.52	29.3619
35.38	32.2658	45.5226	417.926	35.38	28.9205	35.38	36.5205	37.54	31.1799
35.4	30.614	45.5489	412.328	35.4	34.6928	35.4	42.9785	37.56	33.7261
35.42	30.2765	45.5751	415.96	35.42	30.2937	35.42	33.8365	37.58	31.456
35.44	33.8819	45.6014	416.248	35.44	27.266	35.44	29.266	37.6	27.6495
35.46	38.23	45.6276	419.993	35.46	27.2097	35.46	38.4668	37.62	27.3222
35.48	39.6068	45.6539	426.168	35.48	35.5534	35.48	43.4391	37.64	30.7173
35.5	33.8979	45.6801	426.885	35.5	34.7542	35.5	38.7542	37.66	32.8243
35.52	28.589	45.7064	419.801	35.52	31.9551	35.52	31.898	37.68	32.5247
35.54	33.3943	45.7327	419.261	35.54	27.4417	35.54	35.556	37.7	28.7346
35.56	34.2568	45.7589	423.264	35.56	27.1568	35.56	39.3283	37.72	25.8946
35.58	32.0336	45.7852	425.438	35.58	28.8148	35.58	38.3006	37.74	26.8016
35.6	30.3247	45.8115	423.012	35.6	26.9871	35.6	33.3871	37.76	30.3421
35.62	33.4157	45.8377	420.386	35.62	24.9308	35.62	40.4166	37.78	31.9005
35.64	33.9354	45.864	419.703	35.64	26.4746	35.64	47.9031	37.8	31.0409
35.66	28.6265	45.8902	420.963	35.66	29.7897	35.66	43.8469	37.82	31.8026
35.68	27.7747	45.9165	419.051	35.68	30.3048	35.68	37.7334	37.84	31.3953
35.7	30.1229	45.9428	420.597	35.7	26.7057	35.7	42.0771	37.86	30.219
35.72	33.2711	45.969	423.028	35.72	31.3351	35.72	49.6208	37.88	27.6844
35.74	30.4765	45.9953	424.545	35.74	29.736	35.74	42.1931	37.9	26.9489
35.76	32.5962	46.0215	424.062	35.76	24.0226	35.76	29.794	37.92	26.9106
35.78	37.4587	46.0478	427.779	35.78	20.4234	35.78	27.9092	37.94	30.3449
35.8	32.4926	46.0741	421.467	35.8	27.0529	35.8	33.91	37.96	31.9311
35.82	31.3551	46.1003	418.384	35.82	27.168	35.82	36.9394	37.98	29.5058
35.84	27.7034	46.1266	422.53	35.84	27.226	35.84	33.9117	38	26.2985
35.86	30.1659	46.1528	431.447	35.86	26.4269	35.86	32.3126	38.02	27.5614
35.88	29.3712	46.1791	422.021	35.88	31.0563	35.88	32.3135	38.04	28.5239
35.9	36.3481	46.2054	416.281	35.9	29.2857	35.9	37.6286	38.06	26.2929
35.92	38.982	46.2316	417.084	35.92	28.3152	35.92	45.2295	38.08	24.2791
35.94	36.416	46.2579	424.658	35.94	26.0875	35.94	39.8589	38.1	23.5289
35.96	32.4213	46.2841	423.146	35.96	29.7455	35.96	35.4597	38.12	25.2049
35.98	31.4553	46.3104	419.92	35.98	30.3749	35.98	34.2035	38.14	28.0531
36	35.6892	46.3367	419.551	36	30.49	36	35.4615	38.16	28.1829
36.02	36.3232	46.3629	420.068	36.02	28.8338	36.02	35.4623	38.18	23.565
36.04	31.3	46.3892	419.271	36.04	31.1775	36.04	30.1489	38.2	22.3218
36.06	30.3339	46.4154	423.159	36.06	36.0926	36.06	41.4641	38.22	26.7439
36.08	27.3107	46.4417	425.533	36.08	31.2363	36.08	44.2078	38.24	27.7717
36.1	32.2875	46.468	423.822	36.1	21.8086	36.1	44.9515	38.26	25.0917
36.12	29.6072	46.4942	423.282	36.12	19.0095	36.12	35.5809	38.28	27.362
36.14	31.7268	46.5205	427.913	36.14	28.4389	36.14	35.1818	38.3	34.3049
36.16	31.8465	46.5468	427.116	36.16	30.5541	36.16	39.0684	38.32	34.967
36.18	32.9376	46.573	425.033	36.18	28.6121	36.18	39.2406	38.34	30.2217
36.2	30.543	46.5993	419.521	36.2	26.2701	36.2	42.7844	38.36	26.5834
36.22	30.4912	46.6255	415.895	36.22	28.6138	36.22	37.2424	38.38	28.2104
36.24	31.868	46.6518	415.726	36.24	29.3575	36.24	34.9004	38.4	29.8701
36.26	29.3019	46.678	416.643	36.26	31.0155	36.26	29.3584	38.42	31.4104
36.28	30.9073	46.7043	415.56	36.28	35.7592	36.28	30.7878	38.44	30.1126
36.3	33.5412	46.7306	412.334	36.3	35.9887	36.3	35.9887	38.46	29.709
36.32	31.4323	46.7568	415.08	36.32	30.0467	36.32	38.7895	38.48	28.6261
36.34	29.9519	46.7831	414.94	36.34	23.3618	36.34	42.2761	38.5	26.619
36.36	37.1573	46.8094	417.971	36.36	27.3627	36.36	40.1055	38.52	23.1443
36.38	39.7912	46.8356	416.631	36.38	30.1635	36.38	39.7064	38.54	21.9601
36.4	33.5109	46.8619	416.862	36.4	32.1644	36.4	34.7358	38.56	25.3637
36.42	29.3448	46.8881	419.522	36.42	28.2224	36.42	30.3938	38.58	30.48
36.44	39.293	46.9144	420.496	36.44	29.3661	36.44	27.1947	38.6	34.4419
36.46	41.6412	46.9407	420.156	36.46	22.9098	36.46	25.9955	38.62	34.1949
36.48	33.5894	46.9669	415.273	36.48	22.8535	36.48	36.625	38.64	34.7087
36.5	26.9662	46.9932	413.79	36.5	28.1687	36.5	42.5687	38.66	36.6625
36.52	31.6572	47.0194	411.106	36.52	28.6267	36.52	39.8267	38.68	38.2571
36.54	28.5197	47.0457	410.852	36.54	22.5133	36.54	29.999	38.7	35.3277
36.56	26.1822	47.072	411.798	36.56	23.9998	36.56	31.257	38.72	32.9909
36.58	22.4733	47.0982	412.057	36.58	31.2578	36.58	38.9721	38.74	32.1545
36.6	27.1643	47.1245	416.489	36.6	28.6301	36.6	36.973	38.76	32.6911
36.62	25.3411	47.1507	415.634	36.62	26.4596	36.62	35.3167	38.78	30.769
36.64	32.2035	47.177	412.294	36.64	27.7747	36.64	30.4033	38.8	28.664
36.66	27.9231	47.2033	405.097	36.66	29.7756	36.66	34.9756	38.82	26.6619
36.68	28.6142	47.2295	408.871	36.68	29.9479	36.68	37.8336	38.84	29.3978
36.7	22.9623	47.2558	417.073	36.7	26.9201	36.7	42.463	38.86	34.1777
36.72	31.9391	47.282	422.219	36.72	26.8639	36.72	37.7781	38.88	37.8719
36.74	32.6301	47.3083	418.822	36.74	26.179	36.74	34.2933	38.9	34.1555
36.76	35.2068	47.3346	413.281	36.76	26.5227	36.76	38.3513	38.92	30.2987
36.78	26.2407	47.3608	412.398	36.78	28.295	36.78	42.5236	38.94	30.9186
36.8	26.7032	47.3871	412.058	36.8	31.8959	36.8	37.2673	38.96	32.9688
36.82	27.4513	47.4134	415.232	36.82	30.811	36.82	30.2396	38.98	30.7381
36.84	29.7423	47.4396	415.178	36.84	28.2976	36.84	28.1833	39	27.9262
36.86	29.2904	47.4659	418.409	36.86	31.6699	36.86	29.4984	39.02	31.9861
36.88	28.1529	47.4921	417.297	36.88	28.1279	36.88	31.3279	39.04	35.9579
36.9	24.2724	47.5184	420.672	36.9	24.3002	36.9	31.5002	39.06	38.0684
36.92	22.9634	47.5446	416.388	36.92	27.101	36.92	34.301	39.08	32.4108
36.94	31.5973	47.5709	415.077	36.94	31.3305	36.94	33.959	39.1	27.0731
36.96	34.974	47.5972	415.251	36.96	28.9313	36.96	36.5885	39.12	24.5518
36.98	30.0078	47.6234	419.625	36.98	26.075	36.98	28.475	39.14	29.1097
37	28.9845	47.6497	414.228	37	24.0759	37	29.5045	39.16	31.4848
37.02	39.104	47.676	415.916	37.02	22.0768	37.02	28.4196	39.18	29.899
37.04	37.2807	47.7022	414.547	37.04	23.5633	37.04	34.6491	39.2	27.5295
37.06	28.8288	47.7285	413.836	37.06	20.7071	37.06	32.3071	39.22	26.5641
37.08	20.1483	47.7547	410.981	37.08	22.0222	37.08	30.0222	39.24	27.5465
37.1	23.2392	47.781	419.127	37.1	29.7945	37.1	29.2231	39.26	28.8995
37.12	24.9016	47.8073	416.844	37.12	37.3382	37.12	29.6239	39.28	30.4125
37.14	27.8211	47.8335	419.875	37.14	31.9676	37.14	29.7962	39.3	29.0781
37.16	23.7692	47.8598	418.592	37.16	24.4256	37.16	26.0256	39.32	28.1601
37.18	25.7744	47.886	422.623	37.18	25.1122	37.18	28.3694	39.34	29.8478
37.2	28.351	47.9123	418.997	37.2	28.3131	37.2	28.7702	39.36	34.5248
37.22	29.7277	47.9386	419.114	37.22	31.0568	37.22	33.5139	39.38	37.0566
37.24	27.5043	47.9648	411.346	37.24	26.4291	37.24	31.6862	39.4	35.048
37.26	27.7952	47.9911	408.72	37.26	25.8585	37.26	34.6585	39.42	30.1022
37.28	30.2575	48.0173	410.722	37.28	20.0308	37.28	39.3451	39.44	28.3613
37.3	29.577	48.0436	414.096	37.3	19.6317	37.3	41.4602	39.46	30.3494
37.32	28.2679	48.0699	414.813	37.32	22.2039	37.32	38.0897	39.48	32.8599
37.34	22.7873	48.0961	413.187	37.34	26.4905	37.34	30.7762	39.5	33.6366
37.36	24.7925	48.1224	415.876	37.36	24.32	37.36	33.92	39.52	34.4524
37.38	29.6548	48.1486	421.878	37.38	24.6637	37.38	38.4351	39.54	37.0185
37.4	30.9742	48.1749	420.424	37.4	23.5788	37.4	45.0645	39.56	36.5314
37.42	30.3508	48.2012	417.37	37.42	26.9511	37.42	35.4083	39.58	32.3938
37.44	28.9273	48.2274	412.286	37.44	24.952	37.44	24.8377	39.6	25.2341
37.46	26.761	48.2537	416.061	37.46	24.1528	37.46	24.7814	39.62	21.188
37.48	22.7661	48.2799	414.292	37.48	20.8966	37.48	28.6108	39.64	20.794
37.5	23.3427	48.3062	418.78	37.5	20.9546	37.5	30.9546	39.66	23.2931
37.52	27.6335	48.3325	415.754	37.52	26.3268	37.52	27.7554	39.68	27.0428
37.54	32.3814	48.3587	417.271	37.54	29.0706	37.54	31.1848	39.7	26.773
37.56	34.0437	48.385	415.703	37.56	27.1286	37.56	34.6714	39.72	25.8631
37.58	30.6202	48.4113	417.048	37.58	22.8437	37.58	31.7008	39.74	24.5369
37.6	31.1395	48.4375	416.222	37.6	23.5303	37.6	26.7874	39.76	29.8605
37.62	31.6589	48.4638	419.911	37.62	25.1311	37.62	27.3026	39.78	33.6412
37.64	30.6925	48.49	418.77	37.64	28.2749	37.64	30.5606	39.8	34.715
37.66	26.869	48.5163	419.03	37.66	25.0186	37.66	33.6472	39.82	31.1129
37.68	31.9026	48.5425	417.347	37.68	21.0766	37.68	31.8194	39.84	31.6169
37.7	30.7648	48.5688	419.578	37.7	17.2489	37.7	29.9346	39.86	34.5487
37.72	29.2841	48.5951	416.81	37.72	22.8497	37.72	24.6212	39.88	36.0519
37.74	23.8606	48.6213	411.812	37.74	24.222	37.74	26.5077	39.9	35.5273
37.76	26.5513	48.6476	410.529	37.76	29.1943	37.76	31.3657	39.92	35.0093
37.78	23.0134	48.6739	413.303	37.78	23.5952	37.78	31.538	39.94	35.1917
37.8	26.3327	48.7001	424.477	37.8	22.1103	37.8	31.3103	39.96	33.7969
37.82	23.252	48.7264	424.137	37.82	26.7969	37.82	30.7397	39.98	32.8838
37.84	20.6284	48.7526	426.226	37.84	28.7406	37.84	33.0263	40	31.4727
37.86	21.0334	48.7789	419.6	37.86	22.9129	37.86	28.97	40.02	34.1677
37.88	25.1527	48.8052	420.945	37.88	20.6852	37.88	28.3995	40.04	41.6791
37.9	28.3576	48.8314	422.405	37.9	24.1146	37.9	26.5718	40.06	47.068
37.92	28.7054	48.8577	422.093	37.92	23.6583	37.92	27.0869	40.08	43.6634
37.94	34.4246	48.8839	418.896	37.94	25.7735	37.94	29.1449	40.1	36.1021
37.96	33.4581	48.9102	417.013	37.96	25.8315	37.96	34.0029	40.12	33.7751
37.98	32.8916	48.9365	416.101	37.98	29.2038	37.98	28.9181	40.14	34.0718
38	28.3251	48.9627	418.933	38	24.4618	38	25.3189	40.16	35.8623
38.02	23.8729	48.989	417.335	38.02	22.9769	38.02	27.7769	40.18	34.9002
38.04	23.2492	49.0152	415.281	38.04	25.3778	38.04	29.4349	40.2	35.943
38.06	25.1398	49.0415	411.941	38.06	30.0072	38.06	25.9501	40.22	34.4633
38.08	27.4304	49.0678	416.058	38.08	30.3509	38.08	23.6081	40.24	34.9102
38.1	25.8352	49.094	427.146	38.1	21.3232	38.1	24.6946	40.26	35.3799
38.12	24.4115	49.1203	427.463	38.12	21.7241	38.12	23.6669	40.28	41.257
38.14	24.5878	49.1465	426.066	38.14	18.9821	38.14	28.5821	40.3	44.6638
38.16	24.6498	49.1728	418.24	38.16	23.6686	38.16	29.5544	40.32	45.767
38.18	27.6832	49.1991	419.557	38.18	19.6695	38.18	22.8695	40.34	42.5845
38.2	31.3452	49.2253	415.188	38.2	30.1275	38.2	20.8132	40.36	40.4681
38.22	28.3214	49.2516	414.019	38.22	32.3569	38.22	27.557	40.38	38.9345
38.24	24.9548	49.2779	421.765	38.24	30.7007	38.24	29.6721	40.4	40.2173
38.26	21.531	49.3041	427.996	38.26	20.8158	38.26	23.2158	40.42	39.6079
38.28	26.2786	49.3304	432.113	38.28	21.8452	38.28	26.4167	40.44	37.6074
38.3	31.8834	49.3566	428.944	38.3	21.5032	38.3	35.6175	40.46	34.5163
38.32	35.831	49.3829	424.033	38.32	24.0755	38.32	36.1327	40.48	32.6529
38.34	28.8643	49.4091	417.321	38.34	24.0764	38.34	28.5907	40.5	29.3741
38.36	23.6119	49.4354	424.352	38.36	26.9915	38.36	27.2201	40.52	28.3744
38.38	27.9595	49.4617	433.041	38.38	28.421	38.38	27.221	40.54	30.9372
38.4	29.9071	49.4879	436.215	38.4	28.5362	38.4	31.2219	40.56	36.4877
38.42	26.1404	49.5142	423.732	38.42	22.1941	38.42	30.3084	40.58	40.1967
38.44	19.8022	49.5404	417.02	38.44	22.7657	38.44	31.3371	40.6	41.9611
38.46	19.5212	49.5667	413.823	38.46	19.6796	38.46	28.3082	40.62	42.23
38.48	17.183	49.593	417.74	38.48	19.5648	38.48	29.5077	40.64	42.0679
38.5	15.9305	49.6192	415.857	38.5	17.1643	38.5	26.8786	40.66	39.3278
38.52	19.1352	49.6455	414.431	38.52	27.0496	38.52	22.6496	40.68	34.3771
38.54	24.5684	49.6718	412.605	38.54	32.3634	38.54	22.0777	40.7	31.3334
38.56	27.6016	49.698	418.865	38.56	35.7343	38.56	24.6486	40.72	34.497
38.58	28.9205	49.7243	420.182	38.58	30.8767	38.58	31.2196	40.74	38.3626
38.6	30.1822	49.7505	422.299	38.6	26.1334	38.6	34.3048	40.76	40.4813
38.62	28.1868	49.7768	419.358	38.62	21.5614	38.62	35.0472	40.78	40.8743
38.64	30.02	49.8031	419.161	38.64	20.5324	38.64	32.9895	40.8	42.2714
38.66	32.996	49.8293	421.078	38.66	22.8176	38.66	37.6176	40.82	41.5346
38.68	33.5149	49.8556	423.224	38.68	21.16	38.68	38.36	40.84	41.6418
38.7	31.8623	49.8818	422.283	38.7	21.7881	38.7	35.7881	40.86	40.203
38.72	32.2097	49.9081	412.543	38.72	20.5305	38.72	31.6733	40.88	38.7707
38.74	35.8713	49.9344	410.917	38.74	20.3014	38.74	33.1585	40.9	37.8591
38.76	39.8758	49.9606	413.634	38.76	21.6724	38.76	32.0152	40.92	39.3836
38.78	33.5946	49.9869	420.923	38.78	24.7576	38.78	31.729	40.94	39.8223
38.8	27.8848			38.8	27.3285	38.8	27.9	40.96	38.6593
38.82	30.175			38.82	23.4995	38.82	27.3281	40.98	35.4637
38.84	30.4081			38.84	20.9847	38.84	27.899	41	31.5857
38.86	28.4697			38.86	18.1271	38.86	35.27	41.02	30.5893
38.88	22.6455			38.88	26.0695	38.88	37.6123	41.04	32.3374
38.9	25.7928			38.9	28.9261	38.9	35.8404	41.06	35.3475
38.92	25.1115			38.92	24.0114	38.92	27.8399	41.08	36.2238
38.94	25.0588			38.94	20.1252	38.94	31.1537	41.1	39.278
38.96	22.0346			38.96	19.2104	38.96	34.639	41.12	41.7689
38.98	20.0962			38.98	17.2099	38.98	29.8956	41.14	45.0076
39	26.7862			39	21.1523	39	28.0094	41.16	42.6382
39.02	29.2477			39.02	25.2661	39.02	30.2375	41.18	40.4369
39.04	29.9949			39.04	27.037	39.04	38.8085	41.2	36.6683
39.06	29.0278			39.06	21.8937	39.06	35.5508	41.22	34.4735
39.08	26.9179			39.08	25.4361	39.08	35.5504	41.24	31.931
39.1	24.8079			39.1	21.0356	39.1	24.5213	41.26	35.5533
39.12	17.4408			39.12	22.5208	39.12	24.8065	41.28	41.3063
39.14	22.9879			39.14	22.5203	39.14	28.9775	41.3	43.4218
39.16	25.7921			39.16	24.2341	39.16	32.577	41.32	38.4498
39.18	26.4821			39.18	22.1765	39.18	29.6051	41.34	37.3081
39.2	26.9435			39.2	26.8618	39.2	26.8046	41.36	39.7174
39.22	28.7763			39.22	26.9184	39.22	27.4898	41.38	41.7692
39.24	27.7519			39.24	21.5465	39.24	26.5179	41.4	39.083
39.26	23.6418			39.26	20.5746	39.26	29.546	41.42	39.4891
39.28	27.8175			39.28	25.0884	39.28	30.2312	41.44	41.309
39.3	27.7645			39.3	23.6593	39.3	29.7736	41.46	40.6375
39.32	25.5401			39.32	14.0017	39.32	27.2589	41.48	40.6762
39.34	30.4014			39.34	13.9441	39.34	29.8869	41.5	42.1386
39.36	34.0055			39.36	18.8579	39.36	34.3436	41.52	44.4091
39.38	31.6096			39.38	26.4574	39.38	37.7717	41.54	44.1441
39.4	28.6994			39.4	25.0284	39.4	35.1998	41.56	45.8416
39.42	27.0464			39.42	26.7993	39.42	29.9993	41.58	45.1505
39.44	29.0504			39.44	27.5988	39.44	27.3131	41.6	40.4986
39.46	29.5116			39.46	29.8269	39.46	31.0841	41.62	37.0402
39.48	30.7728			39.48	26.3407	39.48	33.0264	41.64	37.3499
39.5	25.0054			39.5	24.6831	39.5	33.426	41.66	39.7886
39.52	24.5523			39.52	25.654	39.52	34.5112	41.68	40.8526
39.54	25.0134			39.54	24.625	39.54	36.0536	41.7	44.2627
39.56	29.5889			39.56	24.9102	39.56	38.5102	41.72	45.8443
39.58	33.8214			39.58	24.9097	39.58	31.0812	41.74	43.5401
39.6	36.9111			39.6	26.2235	39.6	26.0521	41.76	39.4515
39.62	38.5722			39.62	25.4802	39.62	20.3945	41.78	39.2665
39.64	37.6618			39.64	20.9083	39.64	20.6226	41.8	39.8293
39.66	32.9229			39.66	21.0221	39.66	23.9935	41.82	39.8255
39.68	32.2982			39.68	19.593	39.68	25.7645	41.84	40.4128
39.7	33.9592			39.7	23.0211	39.7	29.364	41.86	45.423
39.72	35.1631			39.72	21.7064	39.72	23.3064	41.88	47.8176
39.74	31.3384			39.74	25.8773	39.74	26.3345	41.9	47.7942
39.76	28.9422			39.76	24.6197	39.76	27.3625	41.92	45.846
39.78	29.2889			39.78	28.9049	39.78	36.2764	41.94	46.9133
39.8	35.2356			39.8	28.6759	39.8	33.8187	41.96	42.4475
39.82	34.3251			39.82	32.8468	39.82	31.4754	41.98	37.1686
39.84	34.786			39.84	34.332	39.84	30.2749	42	33.1632
39.86	37.304			39.86	36.3887	39.86	35.4744	42.02	37.922
39.88	32.8506			39.88	30.9596	39.88	36.6739	42.04	42.0488
39.9	29.7115			39.9	33.4163	39.9	34.2734	42.06	44.9316
39.92	30.5152			39.92	28.273	39.92	35.9301	42.08	41.1434
39.94	32.9189			39.94	28.4439	39.94	34.6725	42.1	40.2531
39.96	22.6941			39.96	24.2149	39.96	34.272	42.12	44.6281
39.98	21.7263			39.98	25.9858	39.98	32.443	42.14	50.466
40	23.5585			40	26.3282	40	32.4425	42.16	51.1512
40.02	27.7907			40.02	25.642	40.02	32.3849	42.18	46.4258
40.04	32.3658			40.04	20.4987	40.04	41.6987	42.2	41.1519
40.06	38.0837			40.06	20.2696	40.06	49.0125	42.22	35.1122
40.08	35.9158			40.08	30.1548	40.08	43.1834	42.24	35.3371
40.1	30.4337			40.1	28.5543	40.1	35.7544	42.26	39.2827
40.12	26.2087			40.12	25.4682	40.12	32.6681	42.28	41.2675
40.14	26.7265			40.14	20.3248	40.14	35.8105	42.3	41.5283
40.16	23.93			40.16	24.1529	40.16	34.1529	42.32	44.5286
40.18	22.505			40.18	24.4953	40.18	36.9524	42.34	49.8457
40.2	23.3656			40.2	26.7234	40.2	33.5234	42.36	47.8533
40.22	28.7977			40.22	26.1515	40.22	37.1229	42.38	43.0757
40.24	32.4583			40.24	28.2653	40.24	32.7796	42.4	38.9691
40.26	42.6903			40.26	31.0648	40.26	36.5505	42.42	41.1988
40.28	46.408			40.28	26.8357	40.28	39.6357	42.44	44.6743
40.3	41.6685			40.3	22.9495	40.3	46.8924	42.46	47.8248
40.32	27.9577			40.32	18.5491	40.32	44.2633	42.48	44.1672
40.34	29.4468			40.34	27.2914	40.34	43.6914	42.5	39.2769
40.36	32.2501			40.36	27.5767	40.36	39.5767	42.52	36.0928
40.38	33.2249			40.38	27.1762	40.38	39.2333	42.54	38.9396
40.4	30.5425			40.4	25.5757	40.4	39.5757	42.56	40.6044
40.42	31.6887			40.42	28.2609	40.42	41.0038	42.58	43.0399
40.44	32.8348			40.44	26.2033	40.44	36.4319	42.6	41.8182
40.46	41.181			40.46	29.0028	40.46	35.06	42.62	40.6536
40.48	44.1557			40.48	29.3452	40.48	32.3738	42.64	39.7633
40.5	41.016			40.5	25.7447	40.5	30.2019	42.66	44.2445
40.52	33.3621			40.52	27.3442	40.52	27.1156	42.68	49.142
40.54	33.5368			40.54	30.3152	40.54	31.3437	42.7	50.9064
40.56	31.8828			40.56	31.8004	40.56	36.429	42.72	44.8814
40.58	30.7431			40.58	33.2285	40.58	40.6571	42.74	40.1201
40.6	31.7177			40.6	38.9994	40.6	41.628	42.76	42.1229
40.62	34.4066			40.62	32.5418	40.62	42.3132	42.78	49.6865
40.64	35.5525			40.64	26.7699	40.64	41.7985	42.8	48.4942
40.66	32.1842			40.66	26.2551	40.66	40.1409	42.82	42.1623
40.68	36.7587			40.68	26.5404	40.68	34.2547	42.84	38.601
40.7	40.3618			40.7	33.9113	40.7	30.5399	42.86	40.4421
40.72	36.1363			40.72	31.568	40.72	33.968	42.88	41.6694
40.74	26.1394			40.74	27.6246	40.74	40.2532	42.9	44.6828
40.76	29.9138			40.76	15.2813	40.76	38.9384	42.92	49.6537
40.78	39.7454			40.78	21.2808	40.78	41.6237	42.94	47.2826
40.8	41.1769			40.8	23.6803	40.8	41.9089	42.96	38.6977
40.82	41.237			40.82	27.8513	40.82	42.137	42.98	36.6613
40.84	39.9828			40.84	27.6222	40.84	40.4222	43	44.7147
40.86	36.2715			40.86	29.7932	40.86	41.9075	43.02	47.3803
40.88	31.0173			40.88	34.0213	40.88	37.507	43.04	42.9521
40.9	31.0202			40.9	30.4779	40.9	38.0208	43.06	38.3312
40.92	37.8802			40.92	25.4489	40.92	39.506	43.08	43.2123
40.94	39.3116			40.94	24.2484	40.94	39.9055	43.1	46.6159
40.96	39.7145			40.96	33.3336	40.96	38.5908	43.12	49.0285
40.98	35.8887			40.98	30.9903	40.98	35.9046	43.14	45.4199
41	39.3772			41	24.5898	41	31.3898	43.16	44.1524
41.02	36.4657			41.02	24.3036	41.02	29.7322	43.18	43.303
41.04	36.1257			41.04	31.046	41.04	33.3317	43.2	44.576
41.06	37.2141			41.06	34.1883	41.06	34.5883	43.22	44.5037
41.08	41.7883			41.08	32.245	41.08	37.5022	43.24	45.0681
41.1	41.6767			41.1	30.1303	41.1	37.216	43.26	47.3533
41.12	39.908			41.12	34.4155	41.12	43.7869	43.28	51.3153
41.14	41.3964			41.14	32.5293	41.14	43.215	43.3	52.3499
41.16	41.0562			41.16	32.9288	41.16	45.0431	43.32	48.6253
41.18	38.1446			41.18	26.3569	41.18	37.8997	43.34	41.0461
41.2	38.6043			41.2	28.985	41.2	38.4707	43.36	40.1493
41.22	40.4926			41.22	26.1845	41.22	33.8416	43.38	42.2859
41.24	38.8952			41.24	28.1269	41.24	32.1269	43.4	43.3989
41.26	29.755			41.26	32.2407	41.26	34.0692	43.42	43.3005
41.28	37.5289			41.28	32.0688	41.28	42.6973	43.44	48.2796
41.3	44.56			41.3	31.6683	41.3	43.7254	43.46	53.8938
41.32	47.8197			41.32	25.9535	41.32	39.0964	43.48	51.9145
41.34	43.8222			41.34	31.6102	41.34	34.2959	43.5	42.763
41.36	39.1961			41.36	32.9811	41.36	42.3526	43.52	35.3291
41.38	39.2557			41.38	37.7235	41.38	41.1521	43.54	36.2657
41.4	40.2867			41.4	34.0087	41.4	39.323	43.56	42.4154
41.42	41.6034			41.42	34.5797	41.42	38.294	43.58	43.4044
41.44	28.063			41.44	31.3221	41.44	42.2935	43.6	38.3524
41.46	31.4368			41.46	31.2073	41.46	41.6073	43.62	37.0311
41.48	40.4677			41.48	31.264	41.48	38.0068	43.64	43.2952
41.5	41.4987			41.5	36.1206	41.5	44.5778	43.66	51.3845
41.52	29.9581			41.52	33.0344	41.52	43.263	43.68	52.7064
41.54	31.0462			41.54	30.7482	41.54	44.4625	43.7	49.1076
41.56	35.5628			41.56	30.6906	41.56	45.2049	43.72	42.4279
41.58	35.6222			41.58	32.633	41.58	46.233	43.74	37.954
41.6	37.053			41.6	30.2896	41.6	40.8611	43.76	36.0596
41.62	37.7409			41.62	30.2891	41.62	35.032	43.78	39.2379
41.64	34.6574			41.64	28.2315	41.64	38.9172	43.8	45.2946
41.66	28.6025			41.66	25.831	41.66	39.2596	43.82	52.1169
41.68	32.8333			41.68	26.1163	41.68	41.0877	43.84	49.8552
41.7	35.9211			41.7	24.3444	41.7	43.2587	43.86	44.1633
41.72	37.409			41.72	25.9439	41.72	47.3725	43.88	40.8486
41.74	34.554			41.74	28.8005	41.74	43.3148	43.9	43.8358
41.76	40.4418			41.76	35.8858	41.76	38.8001	43.92	45.3276
41.78	42.901			41.78	31.1424	41.78	38.9139	43.94	45.9018
41.8	43.8745			41.8	25.1991	41.8	41.142	43.96	45.3005
41.82	38.5623			41.82	22.6272	41.82	38.8558	43.98	43.6919
41.84	42.7358			41.84	29.0838	41.84	40.741	44	41.2065
41.86	45.7663			41.86	29.8834	41.86	44.1691	44.02	41.5374
41.88	46.2255			41.88	25.8257	41.88	50.34	44.04	41.7867
41.9	36.7417			41.9	27.1395	41.9	45.8252	44.06	41.1773
41.92	35.658			41.92	34.3962	41.92	46.6248	44.08	38.1417
41.94	33.717			41.94	37.5957	41.94	45.7672	44.1	40.0302
41.96	31.0332			41.96	33.081	41.96	45.3667	44.12	41.7391
41.98	33.2637			41.98	34.3948	41.98	34.1662	44.14	42.9027
42	39.0942			42	36.7943	42	34.9657	44.16	43.8655
42.02	41.7246			42.02	36.3366	42.02	35.5367	44.18	47.465
42.04	36.2407			42.04	28.9076	42.04	44.679	44.2	48.947
42.06	39.2711			42.06	27.3071	42.06	43.3643	44.22	45.8428
42.08	40.9301			42.08	29.7638	42.08	43.2495	44.24	43.4423
42.1	43.9604			42.1	31.8776	42.1	37.7062	44.26	40.8165
42.12	40.4193			42.12	36.2199	42.12	44.6771	44.28	42.465
42.14	39.7353			42.14	36.1052	42.14	52.3909	44.3	44.3176
42.16	41.7942			42.16	37.5904	42.16	49.6476	44.32	47.3163
42.18	42.7102			42.18	33.6471	42.18	47.7042	44.34	46.1207
42.2	36.7119			42.2	31.818	42.2	40.2752	44.36	46.5464
42.22	28.3136			42.22	28.2747	42.22	35.989	44.38	47.4258
42.24	33.6866			42.24	30.1028	42.24	33.2456	44.4	50.3394
42.26	41.9168			42.26	26.1594	42.26	40.6737	44.42	49.8185
42.28	39.9756			42.28	27.1304	42.28	42.5018	44.44	45.1153
42.3	36.3772			42.3	28.7299	42.3	39.187	44.46	43.0108
42.32	36.2645			42.32	35.5866	42.32	45.5866	44.48	44.377
42.34	35.866			42.34	33.3004	42.34	49.2432	44.5	45.4053
42.36	36.9533			42.36	33.1856	42.36	50.0427	44.52	41.4357
42.38	44.2119			42.38	28.2137	42.38	40.8423	44.54	44.5846
42.4	46.9563			42.4	22.2132	42.4	40.0418	44.56	50.4241
42.42	43.9292			42.42	25.4699	42.42	39.9841	44.58	51.5991
42.44	40.9592			42.44	26.2694	42.44	45.5265	44.6	41.7749
42.46	36.9035			42.46	34.4403	42.46	47.3546	44.62	33.8626
42.48	36.5049			42.48	33.9827	42.48	46.097	44.64	34.3143
42.5	39.9349			42.5	36.7251	42.5	36.8965	44.66	39.7016
42.52	37.9934			42.52	27.1817	42.52	37.4103	44.68	44.9582
42.54	36.9662			42.54	31.7527	42.54	37.5241	44.7	46.8875
42.56	41.539			42.56	31.8665	42.56	42.4951	44.72	46.0576
42.58	42.1689			42.58	28.2089	42.58	41.066	44.74	42.4816
42.6	37.1416			42.6	26.3227	42.6	44.037	44.76	43.7986
42.62	33.1429			42.62	30.6079	42.62	39.1793	44.78	46.4463
42.64	34.1727			42.64	31.3503	42.64	40.1503	44.8	46.3135
42.66	36.8597			42.66	28.8926	42.66	43.4069	44.82	43.1522
42.68	37.0895			42.68	32.7779	42.68	49.9207	44.84	43.7084
42.7	42.7478			42.7	35.0631	42.7	50.8917	44.86	42.2826
42.72	41.3205			42.72	32.3769	42.72	46.6055	44.88	39.4935
42.74	45.0359			42.74	31.8621	42.74	37.1764	44.9	38.9494
42.76	37.0942			42.76	35.3474	42.76	42.8331	44.92	42.908
42.78	41.4953			42.78	37.2326	42.78	49.4612	44.94	42.4324
42.8	44.1822			42.8	33.8036	42.8	51.2321	44.96	39.3233
42.82	40.5261			42.82	30.2031	42.82	39.6888	44.98	37.682
42.84	37.2129			42.84	28.4312	42.84	38.3169	45	41.4448
42.86	46.5282			42.86	33.1735	42.86	41.745	45.02	46.0875
42.88	50.815			42.88	36.9445	42.88	41.2874	45.04	47.8552
42.9	44.7017			42.9	29.5726	42.9	43.4583	45.06	44.6612
42.92	38.817			42.92	25.115	42.92	50.315	45.08	39.7105
42.94	38.1894			42.94	24.6573	42.94	49.6288	45.1	36.9149
42.96	31.9618			42.96	29.2854	42.96	36.8854	45.12	36.1879
42.98	29.9627			42.98	30.4849	42.98	34.9421	45.14	38.9873
[truncated: 608 more rows]

## Sheet: Fig 2f
20.6	4.28
20.2	4.37
17.4	5.09
17	5.19
16.3	5.41

## Sheet: Fig 3a
first	8.3	3.1	114.5	51.4	150.6	69	174.5	82.4	408.4	186.8	420.5	179.2
second	4.2	1.4	91.7	37.5	135.5	55.6	162.3	66.6	390.8	164.1	397.7	161.6
Third	6.1	1.8	103.1	45.8	144.4	64.7	170.8	72.7	398.4	175.9	410.9	172.8

## Sheet: Fig 3b
0	0	0	0	0	0	0	0	0	0	0	0
1	0	0	1	0.48	0.19	1	7.2	2.81	1	55.11	18.37
2	0	0	2	0.92	0.38	2	14.5	5.8	2	110.2	38.41
3	0	0	3	1.53	0.61	3	22.7	8.98	3	165.33	56.12
4	0	0	4	2.02	0.9	4	30.4	11.9	4	220.8	73.9
5	0	0	5	2.41	1.13	5	36.19	14.9	5	275.55	94.82

[truncated: 9 more sheets: Fig 3c, Fig 3d, Fig 3e, Fig 4a, Fig 4b, Fig 4c, Fig 4d, Fig 4e, Fig 4f]
